# Supplementary material for: Do buyers have bargaining power? Evidence from informal groundwater contracts
Source: PLoS One. 2020 Sep 30;15(9):e0236696. doi: 10.1371/journal.pone.0236696 (PMC7527252; doi:10.1371/journal.pone.0236696)
Supplement: S1 Data — (TXT) [file pone.0236696.s002.txt]

Pairno	j_row	sellercode	buyercode	j_choice	dummy_shift	pot_buyer	noofbuyers	b_Enumeratorcode	crop	lowprice	highprice	b_choice	b_rowshifted	b_gender	b_age	b_edu	b_married	Taluck	District	b_familysize	b_laborforce	b_land	b_income	b_p_seller	c_type	c_years	relative	b_buyingAcre	s_Enumeratorcode	s_choice	s_rowshifted	s_gender	s_age	s_edu	s_married	s_familysize	s_land	b_safe	s_safe
1	1	s62	b142	1	3	1	2	10	3	17	95	0	2	1	60	0	1	3	3	4	3	3	400000	0	1	0.5	1	0.25	4	1	7	1	56	0	1	5	2.5	10	5
1	2	s62	b142	1	3	1	2	10	3	17	95	1	2	1	60	0	1	3	3	4	3	3	400000	0	1	0.5	1	0.25	4	1	7	1	56	0	1	5	2.5	10	5
1	3	s62	b142	1	3	1	2	10	3	17	95	1	2	1	60	0	1	3	3	4	3	3	400000	0	1	0.5	1	0.25	4	1	7	1	56	0	1	5	2.5	10	5
1	4	s62	b142	1	3	1	2	10	3	17	95	1	2	1	60	0	1	3	3	4	3	3	400000	0	1	0.5	1	0.25	4	1	7	1	56	0	1	5	2.5	10	5
1	5	s62	b142	1	3	1	2	10	3	17	95	1	2	1	60	0	1	3	3	4	3	3	400000	0	1	0.5	1	0.25	4	1	7	1	56	0	1	5	2.5	10	5
1	6	s62	b142	1	3	1	2	10	3	17	95	1	2	1	60	0	1	3	3	4	3	3	400000	0	1	0.5	1	0.25	4	1	7	1	56	0	1	5	2.5	10	5
1	7	s62	b142	1	3	1	2	10	3	17	95	1	2	1	60	0	1	3	3	4	3	3	400000	0	1	0.5	1	0.25	4	0	7	1	56	0	1	5	2.5	10	5
1	8	s62	b142	1	3	1	2	10	3	17	95	1	2	1	60	0	1	3	3	4	3	3	400000	0	1	0.5	1	0.25	4	0	7	1	56	0	1	5	2.5	10	5
1	9	s62	b142	1	3	1	2	10	3	17	95	1	2	1	60	0	1	3	3	4	3	3	400000	0	1	0.5	1	0.25	4	0	7	1	56	0	1	5	2.5	10	5
1	10	s62	b142	1	3	1	2	10	3	17	95	1	2	1	60	0	1	3	3	4	3	3	400000	0	1	0.5	1	0.25	4	0	7	1	56	0	1	5	2.5	10	5
1	11	s62	b142	1	3	1	2	10	3	17	95	1	2	1	60	0	1	3	3	4	3	3	400000	0	1	0.5	1	0.25	4	0	7	1	56	0	1	5	2.5	10	5
2	1	s99	b173	1	1	2	4	8	3	17	95	0	6	1	39	6	1	3	3	5	2	1	60000	0	1	0.33	0	0.15	9	1	10	1	58	5	1	4	1.5	6	2
2	2	s99	b173	1	1	2	4	8	3	17	95	0	6	1	39	6	1	3	3	5	2	1	60000	0	1	0.33	0	0.15	9	1	10	1	58	5	1	4	1.5	6	2
2	3	s99	b173	1	1	2	4	8	3	17	95	0	6	1	39	6	1	3	3	5	2	1	60000	0	1	0.33	0	0.15	9	1	10	1	58	5	1	4	1.5	6	2
2	4	s99	b173	1	1	2	4	8	3	17	95	0	6	1	39	6	1	3	3	5	2	1	60000	0	1	0.33	0	0.15	9	1	10	1	58	5	1	4	1.5	6	2
2	5	s99	b173	0	1	2	4	8	3	17	95	0	6	1	39	6	1	3	3	5	2	1	60000	0	1	0.33	0	0.15	9	1	10	1	58	5	1	4	1.5	6	2
2	6	s99	b173	0	1	2	4	8	3	17	95	1	6	1	39	6	1	3	3	5	2	1	60000	0	1	0.33	0	0.15	9	1	10	1	58	5	1	4	1.5	6	2
2	7	s99	b173	0	1	2	4	8	3	17	95	1	6	1	39	6	1	3	3	5	2	1	60000	0	1	0.33	0	0.15	9	1	10	1	58	5	1	4	1.5	6	2
2	8	s99	b173	0	1	2	4	8	3	17	95	1	6	1	39	6	1	3	3	5	2	1	60000	0	1	0.33	0	0.15	9	1	10	1	58	5	1	4	1.5	6	2
2	9	s99	b173	0	1	2	4	8	3	17	95	1	6	1	39	6	1	3	3	5	2	1	60000	0	1	0.33	0	0.15	9	1	10	1	58	5	1	4	1.5	6	2
2	10	s99	b173	0	1	2	4	8	3	17	95	1	6	1	39	6	1	3	3	5	2	1	60000	0	1	0.33	0	0.15	9	0	10	1	58	5	1	4	1.5	6	2
2	11	s99	b173	0	1	2	4	8	3	17	95	1	6	1	39	6	1	3	3	5	2	1	60000	0	1	0.33	0	0.15	9	0	10	1	58	5	1	4	1.5	6	2
3	1	s78	b135	1	3	0	1	8	3	17	95	0	4	1	45	4	1	3	3	5	2	5	510000	0	1	2	0	0.25	8	1	6	1	43	12	1	4	1	8	6
3	2	s78	b135	1	3	0	1	8	3	17	95	0	4	1	45	4	1	3	3	5	2	5	510000	0	1	2	0	0.25	8	1	6	1	43	12	1	4	1	8	6
3	3	s78	b135	1	3	0	1	8	3	17	95	0	4	1	45	4	1	3	3	5	2	5	510000	0	1	2	0	0.25	8	1	6	1	43	12	1	4	1	8	6
3	4	s78	b135	1	3	0	1	8	3	17	95	1	4	1	45	4	1	3	3	5	2	5	510000	0	1	2	0	0.25	8	1	6	1	43	12	1	4	1	8	6
3	5	s78	b135	1	3	0	1	8	3	17	95	1	4	1	45	4	1	3	3	5	2	5	510000	0	1	2	0	0.25	8	1	6	1	43	12	1	4	1	8	6
3	6	s78	b135	1	3	0	1	8	3	17	95	1	4	1	45	4	1	3	3	5	2	5	510000	0	1	2	0	0.25	8	0	6	1	43	12	1	4	1	8	6
3	7	s78	b135	1	3	0	1	8	3	17	95	1	4	1	45	4	1	3	3	5	2	5	510000	0	1	2	0	0.25	8	0	6	1	43	12	1	4	1	8	6
3	8	s78	b135	1	3	0	1	8	3	17	95	1	4	1	45	4	1	3	3	5	2	5	510000	0	1	2	0	0.25	8	0	6	1	43	12	1	4	1	8	6
3	9	s78	b135	1	3	0	1	8	3	17	95	1	4	1	45	4	1	3	3	5	2	5	510000	0	1	2	0	0.25	8	0	6	1	43	12	1	4	1	8	6
3	10	s78	b135	1	3	0	1	8	3	17	95	1	4	1	45	4	1	3	3	5	2	5	510000	0	1	2	0	0.25	8	0	6	1	43	12	1	4	1	8	6
3	11	s78	b135	1	3	0	1	8	3	17	95	1	4	1	45	4	1	3	3	5	2	5	510000	0	1	2	0	0.25	8	0	6	1	43	12	1	4	1	8	6
4	1	s68	b148	1	1	3	4	9	3	17	95	0	8	1	39	10	1	3	3	6	4	1	25000	0	1	5	0	0.375	10	1	2	1	45	7	1	7	4	4	10
4	2	s68	b148	1	1	3	4	9	3	17	95	0	8	1	39	10	1	3	3	6	4	1	25000	0	1	5	0	0.375	10	0	2	1	45	7	1	7	4	4	10
4	3	s68	b148	1	1	3	4	9	3	17	95	0	8	1	39	10	1	3	3	6	4	1	25000	0	1	5	0	0.375	10	0	2	1	45	7	1	7	4	4	10
4	4	s68	b148	1	1	3	4	9	3	17	95	0	8	1	39	10	1	3	3	6	4	1	25000	0	1	5	0	0.375	10	0	2	1	45	7	1	7	4	4	10
4	5	s68	b148	1	1	3	4	9	3	17	95	0	8	1	39	10	1	3	3	6	4	1	25000	0	1	5	0	0.375	10	0	2	1	45	7	1	7	4	4	10
4	6	s68	b148	0	1	3	4	9	3	17	95	0	8	1	39	10	1	3	3	6	4	1	25000	0	1	5	0	0.375	10	0	2	1	45	7	1	7	4	4	10
4	7	s68	b148	0	1	3	4	9	3	17	95	0	8	1	39	10	1	3	3	6	4	1	25000	0	1	5	0	0.375	10	0	2	1	45	7	1	7	4	4	10
4	8	s68	b148	0	1	3	4	9	3	17	95	1	8	1	39	10	1	3	3	6	4	1	25000	0	1	5	0	0.375	10	0	2	1	45	7	1	7	4	4	10
4	9	s68	b148	0	1	3	4	9	3	17	95	1	8	1	39	10	1	3	3	6	4	1	25000	0	1	5	0	0.375	10	0	2	1	45	7	1	7	4	4	10
4	10	s68	b148	0	1	3	4	9	3	17	95	1	8	1	39	10	1	3	3	6	4	1	25000	0	1	5	0	0.375	10	0	2	1	45	7	1	7	4	4	10
4	11	s68	b148	0	1	3	4	9	3	17	95	1	8	1	39	10	1	3	3	6	4	1	25000	0	1	5	0	0.375	10	0	2	1	45	7	1	7	4	4	10
5	1	s103	b183	0	2	2	1	5	3	17	95	0	2	1	59	3	1	3	3	6	3	2	10000	0	1	2	0	0.25	10	1	8	1	41	9	1	11	1.5	10	4
5	2	s103	b183	0	2	2	1	5	3	17	95	1	2	1	59	3	1	3	3	6	3	2	10000	0	1	2	0	0.25	10	1	8	1	41	9	1	11	1.5	10	4
5	3	s103	b183	0	2	2	1	5	3	17	95	1	2	1	59	3	1	3	3	6	3	2	10000	0	1	2	0	0.25	10	1	8	1	41	9	1	11	1.5	10	4
5	4	s103	b183	0	2	2	1	5	3	17	95	1	2	1	59	3	1	3	3	6	3	2	10000	0	1	2	0	0.25	10	1	8	1	41	9	1	11	1.5	10	4
5	5	s103	b183	0	2	2	1	5	3	17	95	1	2	1	59	3	1	3	3	6	3	2	10000	0	1	2	0	0.25	10	1	8	1	41	9	1	11	1.5	10	4
5	6	s103	b183	1	2	2	1	5	3	17	95	1	2	1	59	3	1	3	3	6	3	2	10000	0	1	2	0	0.25	10	1	8	1	41	9	1	11	1.5	10	4
5	7	s103	b183	1	2	2	1	5	3	17	95	1	2	1	59	3	1	3	3	6	3	2	10000	0	1	2	0	0.25	10	1	8	1	41	9	1	11	1.5	10	4
5	8	s103	b183	1	2	2	1	5	3	17	95	1	2	1	59	3	1	3	3	6	3	2	10000	0	1	2	0	0.25	10	0	8	1	41	9	1	11	1.5	10	4
5	9	s103	b183	1	2	2	1	5	3	17	95	1	2	1	59	3	1	3	3	6	3	2	10000	0	1	2	0	0.25	10	0	8	1	41	9	1	11	1.5	10	4
5	10	s103	b183	1	2	2	1	5	3	17	95	1	2	1	59	3	1	3	3	6	3	2	10000	0	1	2	0	0.25	10	0	8	1	41	9	1	11	1.5	10	4
5	11	s103	b183	1	2	2	1	5	3	17	95	1	2	1	59	3	1	3	3	6	3	2	10000	0	1	2	0	0.25	10	0	8	1	41	9	1	11	1.5	10	4
6	1	s50	b69	0	2	0	3	7	2	8	20	0	7	1	45	9	1	2	2	5	2	3	15000	0	1	10	1	0.5	7	1	2	1	35	10	1	5	4	5	10
6	2	s50	b69	0	2	0	3	7	2	8	20	0	7	1	45	9	1	2	2	5	2	3	15000	0	1	10	1	0.5	7	0	2	1	35	10	1	5	4	5	10
6	3	s50	b69	1	2	0	3	7	2	8	20	0	7	1	45	9	1	2	2	5	2	3	15000	0	1	10	1	0.5	7	0	2	1	35	10	1	5	4	5	10
6	4	s50	b69	1	2	0	3	7	2	8	20	0	7	1	45	9	1	2	2	5	2	3	15000	0	1	10	1	0.5	7	0	2	1	35	10	1	5	4	5	10
6	5	s50	b69	1	2	0	3	7	2	8	20	0	7	1	45	9	1	2	2	5	2	3	15000	0	1	10	1	0.5	7	0	2	1	35	10	1	5	4	5	10
6	6	s50	b69	1	2	0	3	7	2	8	20	0	7	1	45	9	1	2	2	5	2	3	15000	0	1	10	1	0.5	7	0	2	1	35	10	1	5	4	5	10
6	7	s50	b69	1	2	0	3	7	2	8	20	1	7	1	45	9	1	2	2	5	2	3	15000	0	1	10	1	0.5	7	0	2	1	35	10	1	5	4	5	10
6	8	s50	b69	1	2	0	3	7	2	8	20	1	7	1	45	9	1	2	2	5	2	3	15000	0	1	10	1	0.5	7	0	2	1	35	10	1	5	4	5	10
6	9	s50	b69	1	2	0	3	7	2	8	20	1	7	1	45	9	1	2	2	5	2	3	15000	0	1	10	1	0.5	7	0	2	1	35	10	1	5	4	5	10
6	10	s50	b69	1	2	0	3	7	2	8	20	1	7	1	45	9	1	2	2	5	2	3	15000	0	1	10	1	0.5	7	0	2	1	35	10	1	5	4	5	10
6	11	s50	b69	1	2	0	3	7	2	8	20	1	7	1	45	9	1	2	2	5	2	3	15000	0	1	10	1	0.5	7	0	2	1	35	10	1	5	4	5	10
7	1	s50	b62	1	1	0	3	10	2	8	20	0	6	1	48	3	1	2	2	2	2	1	35000	0	1	0.333333333	1	1	7	1	2	1	35	10	1	5	4	6	10
7	2	s50	b62	1	1	0	3	10	2	8	20	0	6	1	48	3	1	2	2	2	2	1	35000	0	1	0.333333333	1	1	7	0	2	1	35	10	1	5	4	6	10
7	3	s50	b62	1	1	0	3	10	2	8	20	0	6	1	48	3	1	2	2	2	2	1	35000	0	1	0.333333333	1	1	7	0	2	1	35	10	1	5	4	6	10
7	4	s50	b62	1	1	0	3	10	2	8	20	0	6	1	48	3	1	2	2	2	2	1	35000	0	1	0.333333333	1	1	7	0	2	1	35	10	1	5	4	6	10
7	5	s50	b62	1	1	0	3	10	2	8	20	0	6	1	48	3	1	2	2	2	2	1	35000	0	1	0.333333333	1	1	7	0	2	1	35	10	1	5	4	6	10
7	6	s50	b62	1	1	0	3	10	2	8	20	1	6	1	48	3	1	2	2	2	2	1	35000	0	1	0.333333333	1	1	7	0	2	1	35	10	1	5	4	6	10
7	7	s50	b62	0	1	0	3	10	2	8	20	1	6	1	48	3	1	2	2	2	2	1	35000	0	1	0.333333333	1	1	7	0	2	1	35	10	1	5	4	6	10
7	8	s50	b62	0	1	0	3	10	2	8	20	1	6	1	48	3	1	2	2	2	2	1	35000	0	1	0.333333333	1	1	7	0	2	1	35	10	1	5	4	6	10
7	9	s50	b62	0	1	0	3	10	2	8	20	1	6	1	48	3	1	2	2	2	2	1	35000	0	1	0.333333333	1	1	7	0	2	1	35	10	1	5	4	6	10
7	10	s50	b62	0	1	0	3	10	2	8	20	1	6	1	48	3	1	2	2	2	2	1	35000	0	1	0.333333333	1	1	7	0	2	1	35	10	1	5	4	6	10
7	11	s50	b62	0	1	0	3	10	2	8	20	1	6	1	48	3	1	2	2	2	2	1	35000	0	1	0.333333333	1	1	7	0	2	1	35	10	1	5	4	6	10
8	1	s90	b160	0	2	3	3	4	3	17	95	0	6	1	48	10	1	3	3	10	3	2.7	240000	0	1	3	0	0.75	4	1	7	1	60	0	1	8	8	6	5
8	2	s90	b160	0	2	3	3	4	3	17	95	0	6	1	48	10	1	3	3	10	3	2.7	240000	0	1	3	0	0.75	4	1	7	1	60	0	1	8	8	6	5
8	3	s90	b160	1	2	3	3	4	3	17	95	0	6	1	48	10	1	3	3	10	3	2.7	240000	0	1	3	0	0.75	4	1	7	1	60	0	1	8	8	6	5
8	4	s90	b160	1	2	3	3	4	3	17	95	0	6	1	48	10	1	3	3	10	3	2.7	240000	0	1	3	0	0.75	4	1	7	1	60	0	1	8	8	6	5
8	5	s90	b160	1	2	3	3	4	3	17	95	0	6	1	48	10	1	3	3	10	3	2.7	240000	0	1	3	0	0.75	4	1	7	1	60	0	1	8	8	6	5
8	6	s90	b160	1	2	3	3	4	3	17	95	1	6	1	48	10	1	3	3	10	3	2.7	240000	0	1	3	0	0.75	4	1	7	1	60	0	1	8	8	6	5
8	7	s90	b160	1	2	3	3	4	3	17	95	1	6	1	48	10	1	3	3	10	3	2.7	240000	0	1	3	0	0.75	4	0	7	1	60	0	1	8	8	6	5
8	8	s90	b160	1	2	3	3	4	3	17	95	1	6	1	48	10	1	3	3	10	3	2.7	240000	0	1	3	0	0.75	4	0	7	1	60	0	1	8	8	6	5
8	9	s90	b160	1	2	3	3	4	3	17	95	1	6	1	48	10	1	3	3	10	3	2.7	240000	0	1	3	0	0.75	4	0	7	1	60	0	1	8	8	6	5
8	10	s90	b160	1	2	3	3	4	3	17	95	1	6	1	48	10	1	3	3	10	3	2.7	240000	0	1	3	0	0.75	4	0	7	1	60	0	1	8	8	6	5
8	11	s90	b160	1	2	3	3	4	3	17	95	1	6	1	48	10	1	3	3	10	3	2.7	240000	0	1	3	0	0.75	4	0	7	1	60	0	1	8	8	6	5
9	1	s83	b178	0	2	2	2	10	3	17	95	0	5	1	63	0	1	3	3	7	4	0.4	100000	3	1	5	1	1	5	1	8	1	42	13	1	12	2	7	4
9	2	s83	b178	0	2	2	2	10	3	17	95	0	5	1	63	0	1	3	3	7	4	0.4	100000	3	1	5	1	1	5	1	8	1	42	13	1	12	2	7	4
9	3	s83	b178	0	2	2	2	10	3	17	95	0	5	1	63	0	1	3	3	7	4	0.4	100000	3	1	5	1	1	5	1	8	1	42	13	1	12	2	7	4
9	4	s83	b178	0	2	2	2	10	3	17	95	0	5	1	63	0	1	3	3	7	4	0.4	100000	3	1	5	1	1	5	1	8	1	42	13	1	12	2	7	4
9	5	s83	b178	1	2	2	2	10	3	17	95	1	5	1	63	0	1	3	3	7	4	0.4	100000	3	1	5	1	1	5	1	8	1	42	13	1	12	2	7	4
9	6	s83	b178	1	2	2	2	10	3	17	95	1	5	1	63	0	1	3	3	7	4	0.4	100000	3	1	5	1	1	5	1	8	1	42	13	1	12	2	7	4
9	7	s83	b178	1	2	2	2	10	3	17	95	1	5	1	63	0	1	3	3	7	4	0.4	100000	3	1	5	1	1	5	1	8	1	42	13	1	12	2	7	4
9	8	s83	b178	1	2	2	2	10	3	17	95	1	5	1	63	0	1	3	3	7	4	0.4	100000	3	1	5	1	1	5	0	8	1	42	13	1	12	2	7	4
9	9	s83	b178	1	2	2	2	10	3	17	95	1	5	1	63	0	1	3	3	7	4	0.4	100000	3	1	5	1	1	5	0	8	1	42	13	1	12	2	7	4
9	10	s83	b178	1	2	2	2	10	3	17	95	1	5	1	63	0	1	3	3	7	4	0.4	100000	3	1	5	1	1	5	0	8	1	42	13	1	12	2	7	4
9	11	s83	b178	1	2	2	2	10	3	17	95	1	5	1	63	0	1	3	3	7	4	0.4	100000	3	1	5	1	1	5	0	8	1	42	13	1	12	2	7	4
10	1	s90	b159	1	1	3	3	10	3	17	95	0	2	1	38	14	1	3	3	5	3	2.5	165000	0	1	2	1	0.75	4	1	7	1	60	0	1	8	8	10	5
10	2	s90	b159	1	1	3	3	10	3	17	95	1	2	1	38	14	1	3	3	5	3	2.5	165000	0	1	2	1	0.75	4	1	7	1	60	0	1	8	8	10	5
10	3	s90	b159	0	1	3	3	10	3	17	95	1	2	1	38	14	1	3	3	5	3	2.5	165000	0	1	2	1	0.75	4	1	7	1	60	0	1	8	8	10	5
10	4	s90	b159	0	1	3	3	10	3	17	95	1	2	1	38	14	1	3	3	5	3	2.5	165000	0	1	2	1	0.75	4	1	7	1	60	0	1	8	8	10	5
10	5	s90	b159	0	1	3	3	10	3	17	95	1	2	1	38	14	1	3	3	5	3	2.5	165000	0	1	2	1	0.75	4	1	7	1	60	0	1	8	8	10	5
10	6	s90	b159	0	1	3	3	10	3	17	95	1	2	1	38	14	1	3	3	5	3	2.5	165000	0	1	2	1	0.75	4	1	7	1	60	0	1	8	8	10	5
10	7	s90	b159	0	1	3	3	10	3	17	95	1	2	1	38	14	1	3	3	5	3	2.5	165000	0	1	2	1	0.75	4	0	7	1	60	0	1	8	8	10	5
10	8	s90	b159	0	1	3	3	10	3	17	95	1	2	1	38	14	1	3	3	5	3	2.5	165000	0	1	2	1	0.75	4	0	7	1	60	0	1	8	8	10	5
10	9	s90	b159	0	1	3	3	10	3	17	95	1	2	1	38	14	1	3	3	5	3	2.5	165000	0	1	2	1	0.75	4	0	7	1	60	0	1	8	8	10	5
10	10	s90	b159	0	1	3	3	10	3	17	95	1	2	1	38	14	1	3	3	5	3	2.5	165000	0	1	2	1	0.75	4	0	7	1	60	0	1	8	8	10	5
10	11	s90	b159	0	1	3	3	10	3	17	95	1	2	1	38	14	1	3	3	5	3	2.5	165000	0	1	2	1	0.75	4	0	7	1	60	0	1	8	8	10	5
11	1	s96	b137	0	4	4	4	10	3	17	95	0	11	1	30	7	1	3	3	6	3	4	90000	0	1	2	1	0.75	1	1	10	1	60	4	1	6	3	1	2
11	2	s96	b137	0	4	4	4	10	3	17	95	0	11	1	30	7	1	3	3	6	3	4	90000	0	1	2	1	0.75	1	1	10	1	60	4	1	6	3	1	2
11	3	s96	b137	0	4	4	4	10	3	17	95	0	11	1	30	7	1	3	3	6	3	4	90000	0	1	2	1	0.75	1	1	10	1	60	4	1	6	3	1	2
11	4	s96	b137	0	4	4	4	10	3	17	95	0	11	1	30	7	1	3	3	6	3	4	90000	0	1	2	1	0.75	1	1	10	1	60	4	1	6	3	1	2
11	5	s96	b137	0	4	4	4	10	3	17	95	0	11	1	30	7	1	3	3	6	3	4	90000	0	1	2	1	0.75	1	1	10	1	60	4	1	6	3	1	2
11	6	s96	b137	0	4	4	4	10	3	17	95	0	11	1	30	7	1	3	3	6	3	4	90000	0	1	2	1	0.75	1	1	10	1	60	4	1	6	3	1	2
11	7	s96	b137	0	4	4	4	10	3	17	95	0	11	1	30	7	1	3	3	6	3	4	90000	0	1	2	1	0.75	1	1	10	1	60	4	1	6	3	1	2
11	8	s96	b137	0	4	4	4	10	3	17	95	0	11	1	30	7	1	3	3	6	3	4	90000	0	1	2	1	0.75	1	1	10	1	60	4	1	6	3	1	2
11	9	s96	b137	0	4	4	4	10	3	17	95	0	11	1	30	7	1	3	3	6	3	4	90000	0	1	2	1	0.75	1	1	10	1	60	4	1	6	3	1	2
11	10	s96	b137	0	4	4	4	10	3	17	95	0	11	1	30	7	1	3	3	6	3	4	90000	0	1	2	1	0.75	1	0	10	1	60	4	1	6	3	1	2
11	11	s96	b137	0	4	4	4	10	3	17	95	1	11	1	30	7	1	3	3	6	3	4	90000	0	1	2	1	0.75	1	0	10	1	60	4	1	6	3	1	2
12	1	s83	b146	1	1	2	2	11	3	17	95	0	5	1	58	4	1	3	3	3	3	0.25	20000	0	1	0.8	0	0.125	5	1	8	1	42	13	1	12	2	7	4
12	2	s83	b146	1	1	2	2	11	3	17	95	0	5	1	58	4	1	3	3	3	3	0.25	20000	0	1	0.8	0	0.125	5	1	8	1	42	13	1	12	2	7	4
12	3	s83	b146	1	1	2	2	11	3	17	95	0	5	1	58	4	1	3	3	3	3	0.25	20000	0	1	0.8	0	0.125	5	1	8	1	42	13	1	12	2	7	4
12	4	s83	b146	0	1	2	2	11	3	17	95	0	5	1	58	4	1	3	3	3	3	0.25	20000	0	1	0.8	0	0.125	5	1	8	1	42	13	1	12	2	7	4
12	5	s83	b146	0	1	2	2	11	3	17	95	1	5	1	58	4	1	3	3	3	3	0.25	20000	0	1	0.8	0	0.125	5	1	8	1	42	13	1	12	2	7	4
12	6	s83	b146	0	1	2	2	11	3	17	95	1	5	1	58	4	1	3	3	3	3	0.25	20000	0	1	0.8	0	0.125	5	1	8	1	42	13	1	12	2	7	4
12	7	s83	b146	0	1	2	2	11	3	17	95	1	5	1	58	4	1	3	3	3	3	0.25	20000	0	1	0.8	0	0.125	5	1	8	1	42	13	1	12	2	7	4
12	8	s83	b146	0	1	2	2	11	3	17	95	1	5	1	58	4	1	3	3	3	3	0.25	20000	0	1	0.8	0	0.125	5	0	8	1	42	13	1	12	2	7	4
12	9	s83	b146	0	1	2	2	11	3	17	95	1	5	1	58	4	1	3	3	3	3	0.25	20000	0	1	0.8	0	0.125	5	0	8	1	42	13	1	12	2	7	4
12	10	s83	b146	0	1	2	2	11	3	17	95	1	5	1	58	4	1	3	3	3	3	0.25	20000	0	1	0.8	0	0.125	5	0	8	1	42	13	1	12	2	7	4
12	11	s83	b146	0	1	2	2	11	3	17	95	1	5	1	58	4	1	3	3	3	3	0.25	20000	0	1	0.8	0	0.125	5	0	8	1	42	13	1	12	2	7	4
13	1	s90	b158	0	2	3	3	10	3	17	95	0	11	1	33	10	1	3	3	7	7	2	74000	0	1	5	1	0.5	4	1	7	1	60	0	1	8	8	1	5
13	2	s90	b158	0	2	3	3	10	3	17	95	0	11	1	33	10	1	3	3	7	7	2	74000	0	1	5	1	0.5	4	1	7	1	60	0	1	8	8	1	5
13	3	s90	b158	0	2	3	3	10	3	17	95	0	11	1	33	10	1	3	3	7	7	2	74000	0	1	5	1	0.5	4	1	7	1	60	0	1	8	8	1	5
13	4	s90	b158	0	2	3	3	10	3	17	95	0	11	1	33	10	1	3	3	7	7	2	74000	0	1	5	1	0.5	4	1	7	1	60	0	1	8	8	1	5
13	5	s90	b158	0	2	3	3	10	3	17	95	0	11	1	33	10	1	3	3	7	7	2	74000	0	1	5	1	0.5	4	1	7	1	60	0	1	8	8	1	5
13	6	s90	b158	1	2	3	3	10	3	17	95	0	11	1	33	10	1	3	3	7	7	2	74000	0	1	5	1	0.5	4	1	7	1	60	0	1	8	8	1	5
13	7	s90	b158	1	2	3	3	10	3	17	95	0	11	1	33	10	1	3	3	7	7	2	74000	0	1	5	1	0.5	4	0	7	1	60	0	1	8	8	1	5
13	8	s90	b158	1	2	3	3	10	3	17	95	0	11	1	33	10	1	3	3	7	7	2	74000	0	1	5	1	0.5	4	0	7	1	60	0	1	8	8	1	5
13	9	s90	b158	1	2	3	3	10	3	17	95	0	11	1	33	10	1	3	3	7	7	2	74000	0	1	5	1	0.5	4	0	7	1	60	0	1	8	8	1	5
13	10	s90	b158	1	2	3	3	10	3	17	95	0	11	1	33	10	1	3	3	7	7	2	74000	0	1	5	1	0.5	4	0	7	1	60	0	1	8	8	1	5
13	11	s90	b158	1	2	3	3	10	3	17	95	1	11	1	33	10	1	3	3	7	7	2	74000	0	1	5	1	0.5	4	0	7	1	60	0	1	8	8	1	5
14	1	s83	b145	1	3	2	2	8	3	17	95	0	7	1	35	10	1	3	3	6	6	1	50000	0	1	3	0	0.225	5	1	8	1	42	13	1	12	2	5	4
14	2	s83	b145	1	3	2	2	8	3	17	95	0	7	1	35	10	1	3	3	6	6	1	50000	0	1	3	0	0.225	5	1	8	1	42	13	1	12	2	5	4
14	3	s83	b145	1	3	2	2	8	3	17	95	0	7	1	35	10	1	3	3	6	6	1	50000	0	1	3	0	0.225	5	1	8	1	42	13	1	12	2	5	4
14	4	s83	b145	1	3	2	2	8	3	17	95	0	7	1	35	10	1	3	3	6	6	1	50000	0	1	3	0	0.225	5	1	8	1	42	13	1	12	2	5	4
14	5	s83	b145	1	3	2	2	8	3	17	95	0	7	1	35	10	1	3	3	6	6	1	50000	0	1	3	0	0.225	5	1	8	1	42	13	1	12	2	5	4
14	6	s83	b145	1	3	2	2	8	3	17	95	0	7	1	35	10	1	3	3	6	6	1	50000	0	1	3	0	0.225	5	1	8	1	42	13	1	12	2	5	4
14	7	s83	b145	1	3	2	2	8	3	17	95	1	7	1	35	10	1	3	3	6	6	1	50000	0	1	3	0	0.225	5	1	8	1	42	13	1	12	2	5	4
14	8	s83	b145	1	3	2	2	8	3	17	95	1	7	1	35	10	1	3	3	6	6	1	50000	0	1	3	0	0.225	5	0	8	1	42	13	1	12	2	5	4
14	9	s83	b145	1	3	2	2	8	3	17	95	1	7	1	35	10	1	3	3	6	6	1	50000	0	1	3	0	0.225	5	0	8	1	42	13	1	12	2	5	4
14	10	s83	b145	1	3	2	2	8	3	17	95	1	7	1	35	10	1	3	3	6	6	1	50000	0	1	3	0	0.225	5	0	8	1	42	13	1	12	2	5	4
14	11	s83	b145	1	3	2	2	8	3	17	95	1	7	1	35	10	1	3	3	6	6	1	50000	0	1	3	0	0.225	5	0	8	1	42	13	1	12	2	5	4
15	1	s69	b186	1	1	0	5	8	3	17	95	0	2	1	56	0	1	3	3	5	2	0.5	20000	0	1	0.5	0	0.5	1	1	2	1	41	6	1	4	1.5	10	10
15	2	s69	b186	1	1	0	5	8	3	17	95	1	2	1	56	0	1	3	3	5	2	0.5	20000	0	1	0.5	0	0.5	1	0	2	1	41	6	1	4	1.5	10	10
15	3	s69	b186	0	1	0	5	8	3	17	95	1	2	1	56	0	1	3	3	5	2	0.5	20000	0	1	0.5	0	0.5	1	0	2	1	41	6	1	4	1.5	10	10
15	4	s69	b186	0	1	0	5	8	3	17	95	1	2	1	56	0	1	3	3	5	2	0.5	20000	0	1	0.5	0	0.5	1	0	2	1	41	6	1	4	1.5	10	10
15	5	s69	b186	0	1	0	5	8	3	17	95	1	2	1	56	0	1	3	3	5	2	0.5	20000	0	1	0.5	0	0.5	1	0	2	1	41	6	1	4	1.5	10	10
15	6	s69	b186	0	1	0	5	8	3	17	95	1	2	1	56	0	1	3	3	5	2	0.5	20000	0	1	0.5	0	0.5	1	0	2	1	41	6	1	4	1.5	10	10
15	7	s69	b186	0	1	0	5	8	3	17	95	1	2	1	56	0	1	3	3	5	2	0.5	20000	0	1	0.5	0	0.5	1	0	2	1	41	6	1	4	1.5	10	10
15	8	s69	b186	0	1	0	5	8	3	17	95	1	2	1	56	0	1	3	3	5	2	0.5	20000	0	1	0.5	0	0.5	1	0	2	1	41	6	1	4	1.5	10	10
15	9	s69	b186	0	1	0	5	8	3	17	95	1	2	1	56	0	1	3	3	5	2	0.5	20000	0	1	0.5	0	0.5	1	0	2	1	41	6	1	4	1.5	10	10
15	10	s69	b186	0	1	0	5	8	3	17	95	1	2	1	56	0	1	3	3	5	2	0.5	20000	0	1	0.5	0	0.5	1	0	2	1	41	6	1	4	1.5	10	10
15	11	s69	b186	0	1	0	5	8	3	17	95	1	2	1	56	0	1	3	3	5	2	0.5	20000	0	1	0.5	0	0.5	1	0	2	1	41	6	1	4	1.5	10	10
16	1	s85	b150	1	1	0	2	8	3	17	95	0	7	1	50	0	1	3	3	4	4	2	35000	0	1	1	1	0.125	5	1	5	1	28	12	0	2	2	5	7
16	2	s85	b150	1	1	0	2	8	3	17	95	0	7	1	50	0	1	3	3	4	4	2	35000	0	1	1	1	0.125	5	1	5	1	28	12	0	2	2	5	7
16	3	s85	b150	1	1	0	2	8	3	17	95	0	7	1	50	0	1	3	3	4	4	2	35000	0	1	1	1	0.125	5	1	5	1	28	12	0	2	2	5	7
16	4	s85	b150	0	1	0	2	8	3	17	95	0	7	1	50	0	1	3	3	4	4	2	35000	0	1	1	1	0.125	5	1	5	1	28	12	0	2	2	5	7
16	5	s85	b150	0	1	0	2	8	3	17	95	0	7	1	50	0	1	3	3	4	4	2	35000	0	1	1	1	0.125	5	0	5	1	28	12	0	2	2	5	7
16	6	s85	b150	0	1	0	2	8	3	17	95	0	7	1	50	0	1	3	3	4	4	2	35000	0	1	1	1	0.125	5	0	5	1	28	12	0	2	2	5	7
16	7	s85	b150	0	1	0	2	8	3	17	95	1	7	1	50	0	1	3	3	4	4	2	35000	0	1	1	1	0.125	5	0	5	1	28	12	0	2	2	5	7
16	8	s85	b150	0	1	0	2	8	3	17	95	1	7	1	50	0	1	3	3	4	4	2	35000	0	1	1	1	0.125	5	0	5	1	28	12	0	2	2	5	7
16	9	s85	b150	0	1	0	2	8	3	17	95	1	7	1	50	0	1	3	3	4	4	2	35000	0	1	1	1	0.125	5	0	5	1	28	12	0	2	2	5	7
16	10	s85	b150	0	1	0	2	8	3	17	95	1	7	1	50	0	1	3	3	4	4	2	35000	0	1	1	1	0.125	5	0	5	1	28	12	0	2	2	5	7
16	11	s85	b150	0	1	0	2	8	3	17	95	1	7	1	50	0	1	3	3	4	4	2	35000	0	1	1	1	0.125	5	0	5	1	28	12	0	2	2	5	7
18	1	s69	b169	1	1	0	5	11	3	17	95	0	5	1	45	7	1	3	3	6	4	1.5	12000	0	1	1	0	0.5	1	1	2	1	41	6	1	4	1.5	7	10
18	2	s69	b169	1	1	0	5	11	3	17	95	0	5	1	45	7	1	3	3	6	4	1.5	12000	0	1	1	0	0.5	1	0	2	1	41	6	1	4	1.5	7	10
18	3	s69	b169	0	1	0	5	11	3	17	95	0	5	1	45	7	1	3	3	6	4	1.5	12000	0	1	1	0	0.5	1	0	2	1	41	6	1	4	1.5	7	10
18	4	s69	b169	0	1	0	5	11	3	17	95	0	5	1	45	7	1	3	3	6	4	1.5	12000	0	1	1	0	0.5	1	0	2	1	41	6	1	4	1.5	7	10
18	5	s69	b169	0	1	0	5	11	3	17	95	1	5	1	45	7	1	3	3	6	4	1.5	12000	0	1	1	0	0.5	1	0	2	1	41	6	1	4	1.5	7	10
18	6	s69	b169	0	1	0	5	11	3	17	95	1	5	1	45	7	1	3	3	6	4	1.5	12000	0	1	1	0	0.5	1	0	2	1	41	6	1	4	1.5	7	10
18	7	s69	b169	0	1	0	5	11	3	17	95	1	5	1	45	7	1	3	3	6	4	1.5	12000	0	1	1	0	0.5	1	0	2	1	41	6	1	4	1.5	7	10
18	8	s69	b169	0	1	0	5	11	3	17	95	1	5	1	45	7	1	3	3	6	4	1.5	12000	0	1	1	0	0.5	1	0	2	1	41	6	1	4	1.5	7	10
18	9	s69	b169	0	1	0	5	11	3	17	95	1	5	1	45	7	1	3	3	6	4	1.5	12000	0	1	1	0	0.5	1	0	2	1	41	6	1	4	1.5	7	10
18	10	s69	b169	0	1	0	5	11	3	17	95	1	5	1	45	7	1	3	3	6	4	1.5	12000	0	1	1	0	0.5	1	0	2	1	41	6	1	4	1.5	7	10
18	11	s69	b169	0	1	0	5	11	3	17	95	1	5	1	45	7	1	3	3	6	4	1.5	12000	0	1	1	0	0.5	1	0	2	1	41	6	1	4	1.5	7	10
19	1	s84	b171	1	1	0	1	4	3	17	95	0	6	1	50	7	1	3	3	4	3	2	600000	0	1	10	1	0.25	5	1	6	1	52	0	1	6	1.5	6	6
19	2	s84	b171	1	1	0	1	4	3	17	95	0	6	1	50	7	1	3	3	4	3	2	600000	0	1	10	1	0.25	5	1	6	1	52	0	1	6	1.5	6	6
19	3	s84	b171	1	1	0	1	4	3	17	95	0	6	1	50	7	1	3	3	4	3	2	600000	0	1	10	1	0.25	5	1	6	1	52	0	1	6	1.5	6	6
19	4	s84	b171	1	1	0	1	4	3	17	95	0	6	1	50	7	1	3	3	4	3	2	600000	0	1	10	1	0.25	5	1	6	1	52	0	1	6	1.5	6	6
19	5	s84	b171	1	1	0	1	4	3	17	95	0	6	1	50	7	1	3	3	4	3	2	600000	0	1	10	1	0.25	5	1	6	1	52	0	1	6	1.5	6	6
19	6	s84	b171	1	1	0	1	4	3	17	95	1	6	1	50	7	1	3	3	4	3	2	600000	0	1	10	1	0.25	5	0	6	1	52	0	1	6	1.5	6	6
19	7	s84	b171	1	1	0	1	4	3	17	95	1	6	1	50	7	1	3	3	4	3	2	600000	0	1	10	1	0.25	5	0	6	1	52	0	1	6	1.5	6	6
19	8	s84	b171	1	1	0	1	4	3	17	95	1	6	1	50	7	1	3	3	4	3	2	600000	0	1	10	1	0.25	5	0	6	1	52	0	1	6	1.5	6	6
19	9	s84	b171	0	1	0	1	4	3	17	95	1	6	1	50	7	1	3	3	4	3	2	600000	0	1	10	1	0.25	5	0	6	1	52	0	1	6	1.5	6	6
19	10	s84	b171	0	1	0	1	4	3	17	95	1	6	1	50	7	1	3	3	4	3	2	600000	0	1	10	1	0.25	5	0	6	1	52	0	1	6	1.5	6	6
19	11	s84	b171	0	1	0	1	4	3	17	95	1	6	1	50	7	1	3	3	4	3	2	600000	0	1	10	1	0.25	5	0	6	1	52	0	1	6	1.5	6	6
20	1	s96	b138	0	4	4	4	1	3	17	95	0	6	1	46	6	1	3	3	6	2	5	80000	0	1	1	1	0.875	1	1	10	1	60	4	1	6	3	6	2
20	2	s96	b138	0	4	4	4	1	3	17	95	0	6	1	46	6	1	3	3	6	2	5	80000	0	1	1	1	0.875	1	1	10	1	60	4	1	6	3	6	2
20	3	s96	b138	1	4	4	4	1	3	17	95	0	6	1	46	6	1	3	3	6	2	5	80000	0	1	1	1	0.875	1	1	10	1	60	4	1	6	3	6	2
20	4	s96	b138	1	4	4	4	1	3	17	95	0	6	1	46	6	1	3	3	6	2	5	80000	0	1	1	1	0.875	1	1	10	1	60	4	1	6	3	6	2
20	5	s96	b138	1	4	4	4	1	3	17	95	0	6	1	46	6	1	3	3	6	2	5	80000	0	1	1	1	0.875	1	1	10	1	60	4	1	6	3	6	2
20	6	s96	b138	1	4	4	4	1	3	17	95	1	6	1	46	6	1	3	3	6	2	5	80000	0	1	1	1	0.875	1	1	10	1	60	4	1	6	3	6	2
20	7	s96	b138	1	4	4	4	1	3	17	95	1	6	1	46	6	1	3	3	6	2	5	80000	0	1	1	1	0.875	1	1	10	1	60	4	1	6	3	6	2
20	8	s96	b138	0	4	4	4	1	3	17	95	1	6	1	46	6	1	3	3	6	2	5	80000	0	1	1	1	0.875	1	1	10	1	60	4	1	6	3	6	2
20	9	s96	b138	0	4	4	4	1	3	17	95	1	6	1	46	6	1	3	3	6	2	5	80000	0	1	1	1	0.875	1	1	10	1	60	4	1	6	3	6	2
20	10	s96	b138	0	4	4	4	1	3	17	95	1	6	1	46	6	1	3	3	6	2	5	80000	0	1	1	1	0.875	1	0	10	1	60	4	1	6	3	6	2
20	11	s96	b138	0	4	4	4	1	3	17	95	1	6	1	46	6	1	3	3	6	2	5	80000	0	1	1	1	0.875	1	0	10	1	60	4	1	6	3	6	2
21	1	s96	b170	1	1	4	4	1	3	17	95	0	2	1	50	0	1	3	3	7	6	2.5	300000	0	1	5	1	0.25	1	1	10	1	60	4	1	6	3	10	2
21	2	s96	b170	1	1	4	4	1	3	17	95	1	2	1	50	0	1	3	3	7	6	2.5	300000	0	1	5	1	0.25	1	1	10	1	60	4	1	6	3	10	2
21	3	s96	b170	1	1	4	4	1	3	17	95	1	2	1	50	0	1	3	3	7	6	2.5	300000	0	1	5	1	0.25	1	1	10	1	60	4	1	6	3	10	2
21	4	s96	b170	1	1	4	4	1	3	17	95	1	2	1	50	0	1	3	3	7	6	2.5	300000	0	1	5	1	0.25	1	1	10	1	60	4	1	6	3	10	2
21	5	s96	b170	1	1	4	4	1	3	17	95	1	2	1	50	0	1	3	3	7	6	2.5	300000	0	1	5	1	0.25	1	1	10	1	60	4	1	6	3	10	2
21	6	s96	b170	1	1	4	4	1	3	17	95	1	2	1	50	0	1	3	3	7	6	2.5	300000	0	1	5	1	0.25	1	1	10	1	60	4	1	6	3	10	2
21	7	s96	b170	1	1	4	4	1	3	17	95	1	2	1	50	0	1	3	3	7	6	2.5	300000	0	1	5	1	0.25	1	1	10	1	60	4	1	6	3	10	2
21	8	s96	b170	0	1	4	4	1	3	17	95	1	2	1	50	0	1	3	3	7	6	2.5	300000	0	1	5	1	0.25	1	1	10	1	60	4	1	6	3	10	2
21	9	s96	b170	0	1	4	4	1	3	17	95	1	2	1	50	0	1	3	3	7	6	2.5	300000	0	1	5	1	0.25	1	1	10	1	60	4	1	6	3	10	2
21	10	s96	b170	0	1	4	4	1	3	17	95	1	2	1	50	0	1	3	3	7	6	2.5	300000	0	1	5	1	0.25	1	0	10	1	60	4	1	6	3	10	2
21	11	s96	b170	0	1	4	4	1	3	17	95	1	2	1	50	0	1	3	3	7	6	2.5	300000	0	1	5	1	0.25	1	0	10	1	60	4	1	6	3	10	2
22	1	s96	b136	1	1	4	4	9	3	17	95	0	2	1	45	0	1	3	3	4	4	2	100000	0	1	10	1	0.5	1	1	10	1	60	4	1	6	3	10	2
22	2	s96	b136	1	1	4	4	9	3	17	95	1	2	1	45	0	1	3	3	4	4	2	100000	0	1	10	1	0.5	1	1	10	1	60	4	1	6	3	10	2
22	3	s96	b136	1	1	4	4	9	3	17	95	1	2	1	45	0	1	3	3	4	4	2	100000	0	1	10	1	0.5	1	1	10	1	60	4	1	6	3	10	2
22	4	s96	b136	1	1	4	4	9	3	17	95	1	2	1	45	0	1	3	3	4	4	2	100000	0	1	10	1	0.5	1	1	10	1	60	4	1	6	3	10	2
22	5	s96	b136	1	1	4	4	9	3	17	95	1	2	1	45	0	1	3	3	4	4	2	100000	0	1	10	1	0.5	1	1	10	1	60	4	1	6	3	10	2
22	6	s96	b136	1	1	4	4	9	3	17	95	1	2	1	45	0	1	3	3	4	4	2	100000	0	1	10	1	0.5	1	1	10	1	60	4	1	6	3	10	2
22	7	s96	b136	1	1	4	4	9	3	17	95	1	2	1	45	0	1	3	3	4	4	2	100000	0	1	10	1	0.5	1	1	10	1	60	4	1	6	3	10	2
22	8	s96	b136	1	1	4	4	9	3	17	95	1	2	1	45	0	1	3	3	4	4	2	100000	0	1	10	1	0.5	1	1	10	1	60	4	1	6	3	10	2
22	9	s96	b136	1	1	4	4	9	3	17	95	1	2	1	45	0	1	3	3	4	4	2	100000	0	1	10	1	0.5	1	1	10	1	60	4	1	6	3	10	2
22	10	s96	b136	0	1	4	4	9	3	17	95	1	2	1	45	0	1	3	3	4	4	2	100000	0	1	10	1	0.5	1	0	10	1	60	4	1	6	3	10	2
22	11	s96	b136	0	1	4	4	9	3	17	95	1	2	1	45	0	1	3	3	4	4	2	100000	0	1	10	1	0.5	1	0	10	1	60	4	1	6	3	10	2
23	1	s84	b140	1	1	0	1	8	3	17	95	0	6	0	55	3	1	3	3	6	4	1	160000	0	1	1	0	0.5	5	1	6	1	52	0	1	6	1.5	6	6
23	2	s84	b140	0	1	0	1	8	3	17	95	0	6	0	55	3	1	3	3	6	4	1	160000	0	1	1	0	0.5	5	1	6	1	52	0	1	6	1.5	6	6
23	3	s84	b140	0	1	0	1	8	3	17	95	0	6	0	55	3	1	3	3	6	4	1	160000	0	1	1	0	0.5	5	1	6	1	52	0	1	6	1.5	6	6
23	4	s84	b140	0	1	0	1	8	3	17	95	0	6	0	55	3	1	3	3	6	4	1	160000	0	1	1	0	0.5	5	1	6	1	52	0	1	6	1.5	6	6
23	5	s84	b140	0	1	0	1	8	3	17	95	0	6	0	55	3	1	3	3	6	4	1	160000	0	1	1	0	0.5	5	1	6	1	52	0	1	6	1.5	6	6
23	6	s84	b140	0	1	0	1	8	3	17	95	1	6	0	55	3	1	3	3	6	4	1	160000	0	1	1	0	0.5	5	0	6	1	52	0	1	6	1.5	6	6
23	7	s84	b140	0	1	0	1	8	3	17	95	1	6	0	55	3	1	3	3	6	4	1	160000	0	1	1	0	0.5	5	0	6	1	52	0	1	6	1.5	6	6
23	8	s84	b140	0	1	0	1	8	3	17	95	1	6	0	55	3	1	3	3	6	4	1	160000	0	1	1	0	0.5	5	0	6	1	52	0	1	6	1.5	6	6
23	9	s84	b140	0	1	0	1	8	3	17	95	1	6	0	55	3	1	3	3	6	4	1	160000	0	1	1	0	0.5	5	0	6	1	52	0	1	6	1.5	6	6
23	10	s84	b140	0	1	0	1	8	3	17	95	1	6	0	55	3	1	3	3	6	4	1	160000	0	1	1	0	0.5	5	0	6	1	52	0	1	6	1.5	6	6
23	11	s84	b140	0	1	0	1	8	3	17	95	1	6	0	55	3	1	3	3	6	4	1	160000	0	1	1	0	0.5	5	0	6	1	52	0	1	6	1.5	6	6
24	1	s68	b147	1	3	3	4	9	3	17	95	0	6	1	49	10	1	3	3	4	2	2	60000	0	1	5	1	0.5	10	1	2	1	45	7	1	7	4	6	10
24	2	s68	b147	1	3	3	4	9	3	17	95	0	6	1	49	10	1	3	3	4	2	2	60000	0	1	5	1	0.5	10	0	2	1	45	7	1	7	4	6	10
24	3	s68	b147	1	3	3	4	9	3	17	95	0	6	1	49	10	1	3	3	4	2	2	60000	0	1	5	1	0.5	10	0	2	1	45	7	1	7	4	6	10
24	4	s68	b147	1	3	3	4	9	3	17	95	0	6	1	49	10	1	3	3	4	2	2	60000	0	1	5	1	0.5	10	0	2	1	45	7	1	7	4	6	10
24	5	s68	b147	1	3	3	4	9	3	17	95	0	6	1	49	10	1	3	3	4	2	2	60000	0	1	5	1	0.5	10	0	2	1	45	7	1	7	4	6	10
24	6	s68	b147	1	3	3	4	9	3	17	95	1	6	1	49	10	1	3	3	4	2	2	60000	0	1	5	1	0.5	10	0	2	1	45	7	1	7	4	6	10
24	7	s68	b147	1	3	3	4	9	3	17	95	1	6	1	49	10	1	3	3	4	2	2	60000	0	1	5	1	0.5	10	0	2	1	45	7	1	7	4	6	10
24	8	s68	b147	1	3	3	4	9	3	17	95	1	6	1	49	10	1	3	3	4	2	2	60000	0	1	5	1	0.5	10	0	2	1	45	7	1	7	4	6	10
24	9	s68	b147	1	3	3	4	9	3	17	95	1	6	1	49	10	1	3	3	4	2	2	60000	0	1	5	1	0.5	10	0	2	1	45	7	1	7	4	6	10
24	10	s68	b147	1	3	3	4	9	3	17	95	1	6	1	49	10	1	3	3	4	2	2	60000	0	1	5	1	0.5	10	0	2	1	45	7	1	7	4	6	10
24	11	s68	b147	1	3	3	4	9	3	17	95	1	6	1	49	10	1	3	3	4	2	2	60000	0	1	5	1	0.5	10	0	2	1	45	7	1	7	4	6	10
25	1	s70	b176	0	4	3	4	8	3	17	95	0	8	1	65	0	1	3	3	4	2	1.5	90000	0	1	1	0	0.125	11	1	11	1	65	10	1	3	3.5	4	1
25	2	s70	b176	0	4	3	4	8	3	17	95	0	8	1	65	0	1	3	3	4	2	1.5	90000	0	1	1	0	0.125	11	1	11	1	65	10	1	3	3.5	4	1
25	3	s70	b176	1	4	3	4	8	3	17	95	0	8	1	65	0	1	3	3	4	2	1.5	90000	0	1	1	0	0.125	11	1	11	1	65	10	1	3	3.5	4	1
25	4	s70	b176	1	4	3	4	8	3	17	95	0	8	1	65	0	1	3	3	4	2	1.5	90000	0	1	1	0	0.125	11	1	11	1	65	10	1	3	3.5	4	1
25	5	s70	b176	1	4	3	4	8	3	17	95	0	8	1	65	0	1	3	3	4	2	1.5	90000	0	1	1	0	0.125	11	1	11	1	65	10	1	3	3.5	4	1
25	6	s70	b176	1	4	3	4	8	3	17	95	0	8	1	65	0	1	3	3	4	2	1.5	90000	0	1	1	0	0.125	11	1	11	1	65	10	1	3	3.5	4	1
25	7	s70	b176	0	4	3	4	8	3	17	95	0	8	1	65	0	1	3	3	4	2	1.5	90000	0	1	1	0	0.125	11	1	11	1	65	10	1	3	3.5	4	1
25	8	s70	b176	0	4	3	4	8	3	17	95	1	8	1	65	0	1	3	3	4	2	1.5	90000	0	1	1	0	0.125	11	1	11	1	65	10	1	3	3.5	4	1
25	9	s70	b176	0	4	3	4	8	3	17	95	1	8	1	65	0	1	3	3	4	2	1.5	90000	0	1	1	0	0.125	11	1	11	1	65	10	1	3	3.5	4	1
25	10	s70	b176	0	4	3	4	8	3	17	95	1	8	1	65	0	1	3	3	4	2	1.5	90000	0	1	1	0	0.125	11	1	11	1	65	10	1	3	3.5	4	1
25	11	s70	b176	0	4	3	4	8	3	17	95	1	8	1	65	0	1	3	3	4	2	1.5	90000	0	1	1	0	0.125	11	0	11	1	65	10	1	3	3.5	4	1
26	1	s69	b174	1	3	0	5	4	3	17	95	0	6	1	45	6	1	3	3	3	2	1.5	35000	0	1	3	0	0.125	1	1	2	1	41	6	1	4	1.5	6	10
26	2	s69	b174	1	3	0	5	4	3	17	95	0	6	1	45	6	1	3	3	3	2	1.5	35000	0	1	3	0	0.125	1	0	2	1	41	6	1	4	1.5	6	10
26	3	s69	b174	1	3	0	5	4	3	17	95	0	6	1	45	6	1	3	3	3	2	1.5	35000	0	1	3	0	0.125	1	0	2	1	41	6	1	4	1.5	6	10
26	4	s69	b174	1	3	0	5	4	3	17	95	0	6	1	45	6	1	3	3	3	2	1.5	35000	0	1	3	0	0.125	1	0	2	1	41	6	1	4	1.5	6	10
26	5	s69	b174	1	3	0	5	4	3	17	95	0	6	1	45	6	1	3	3	3	2	1.5	35000	0	1	3	0	0.125	1	0	2	1	41	6	1	4	1.5	6	10
26	6	s69	b174	1	3	0	5	4	3	17	95	1	6	1	45	6	1	3	3	3	2	1.5	35000	0	1	3	0	0.125	1	0	2	1	41	6	1	4	1.5	6	10
26	7	s69	b174	1	3	0	5	4	3	17	95	1	6	1	45	6	1	3	3	3	2	1.5	35000	0	1	3	0	0.125	1	0	2	1	41	6	1	4	1.5	6	10
26	8	s69	b174	1	3	0	5	4	3	17	95	1	6	1	45	6	1	3	3	3	2	1.5	35000	0	1	3	0	0.125	1	0	2	1	41	6	1	4	1.5	6	10
26	9	s69	b174	1	3	0	5	4	3	17	95	1	6	1	45	6	1	3	3	3	2	1.5	35000	0	1	3	0	0.125	1	0	2	1	41	6	1	4	1.5	6	10
26	10	s69	b174	1	3	0	5	4	3	17	95	1	6	1	45	6	1	3	3	3	2	1.5	35000	0	1	3	0	0.125	1	0	2	1	41	6	1	4	1.5	6	10
26	11	s69	b174	1	3	0	5	4	3	17	95	1	6	1	45	6	1	3	3	3	2	1.5	35000	0	1	3	0	0.125	1	0	2	1	41	6	1	4	1.5	6	10
27	1	s101	b154	1	3	0	3	4	3	17	95	0	6	1	37	5	1	3	3	4	2	2	10000	0	1	1	1	0.5	9	1	3	1	50	0	1	4	2	6	9
27	2	s101	b154	1	3	0	3	4	3	17	95	0	6	1	37	5	1	3	3	4	2	2	10000	0	1	1	1	0.5	9	1	3	1	50	0	1	4	2	6	9
27	3	s101	b154	1	3	0	3	4	3	17	95	0	6	1	37	5	1	3	3	4	2	2	10000	0	1	1	1	0.5	9	0	3	1	50	0	1	4	2	6	9
27	4	s101	b154	1	3	0	3	4	3	17	95	0	6	1	37	5	1	3	3	4	2	2	10000	0	1	1	1	0.5	9	0	3	1	50	0	1	4	2	6	9
27	5	s101	b154	1	3	0	3	4	3	17	95	0	6	1	37	5	1	3	3	4	2	2	10000	0	1	1	1	0.5	9	0	3	1	50	0	1	4	2	6	9
27	6	s101	b154	1	3	0	3	4	3	17	95	1	6	1	37	5	1	3	3	4	2	2	10000	0	1	1	1	0.5	9	0	3	1	50	0	1	4	2	6	9
27	7	s101	b154	1	3	0	3	4	3	17	95	1	6	1	37	5	1	3	3	4	2	2	10000	0	1	1	1	0.5	9	0	3	1	50	0	1	4	2	6	9
27	8	s101	b154	1	3	0	3	4	3	17	95	1	6	1	37	5	1	3	3	4	2	2	10000	0	1	1	1	0.5	9	0	3	1	50	0	1	4	2	6	9
27	9	s101	b154	1	3	0	3	4	3	17	95	1	6	1	37	5	1	3	3	4	2	2	10000	0	1	1	1	0.5	9	0	3	1	50	0	1	4	2	6	9
27	10	s101	b154	1	3	0	3	4	3	17	95	1	6	1	37	5	1	3	3	4	2	2	10000	0	1	1	1	0.5	9	0	3	1	50	0	1	4	2	6	9
27	11	s101	b154	1	3	0	3	4	3	17	95	1	6	1	37	5	1	3	3	4	2	2	10000	0	1	1	1	0.5	9	0	3	1	50	0	1	4	2	6	9
28	1	s101	b185	0	2	0	1	4	3	17	95	0	7	1	41	6	1	3	3	6	3	3	12000	0	1	1	1	0.25	9	1	3	1	50	0	1	4	2	5	9
28	2	s101	b185	0	2	0	1	4	3	17	95	0	7	1	41	6	1	3	3	6	3	3	12000	0	1	1	1	0.25	9	1	3	1	50	0	1	4	2	5	9
28	3	s101	b185	0	2	0	1	4	3	17	95	0	7	1	41	6	1	3	3	6	3	3	12000	0	1	1	1	0.25	9	0	3	1	50	0	1	4	2	5	9
28	4	s101	b185	0	2	0	1	4	3	17	95	0	7	1	41	6	1	3	3	6	3	3	12000	0	1	1	1	0.25	9	0	3	1	50	0	1	4	2	5	9
28	5	s101	b185	0	2	0	1	4	3	17	95	0	7	1	41	6	1	3	3	6	3	3	12000	0	1	1	1	0.25	9	0	3	1	50	0	1	4	2	5	9
28	6	s101	b185	0	2	0	1	4	3	17	95	0	7	1	41	6	1	3	3	6	3	3	12000	0	1	1	1	0.25	9	0	3	1	50	0	1	4	2	5	9
28	7	s101	b185	0	2	0	1	4	3	17	95	1	7	1	41	6	1	3	3	6	3	3	12000	0	1	1	1	0.25	9	0	3	1	50	0	1	4	2	5	9
28	8	s101	b185	0	2	0	1	4	3	17	95	1	7	1	41	6	1	3	3	6	3	3	12000	0	1	1	1	0.25	9	0	3	1	50	0	1	4	2	5	9
28	9	s101	b185	0	2	0	1	4	3	17	95	1	7	1	41	6	1	3	3	6	3	3	12000	0	1	1	1	0.25	9	0	3	1	50	0	1	4	2	5	9
28	10	s101	b185	0	2	0	1	4	3	17	95	1	7	1	41	6	1	3	3	6	3	3	12000	0	1	1	1	0.25	9	0	3	1	50	0	1	4	2	5	9
28	11	s101	b185	1	2	0	1	4	3	17	95	1	7	1	41	6	1	3	3	6	3	3	12000	0	1	1	1	0.25	9	0	3	1	50	0	1	4	2	5	9
29	1	s93	b162	1	1	0	1	9	3	17	95	0	6	1	65	0	1	3	3	4	3	1	64000	0	1	1	0	0.2	8	1	2	1	52	0	1	4	2	6	10
29	2	s93	b162	1	1	0	1	9	3	17	95	0	6	1	65	0	1	3	3	4	3	1	64000	0	1	1	0	0.2	8	0	2	1	52	0	1	4	2	6	10
29	3	s93	b162	1	1	0	1	9	3	17	95	0	6	1	65	0	1	3	3	4	3	1	64000	0	1	1	0	0.2	8	0	2	1	52	0	1	4	2	6	10
29	4	s93	b162	1	1	0	1	9	3	17	95	0	6	1	65	0	1	3	3	4	3	1	64000	0	1	1	0	0.2	8	0	2	1	52	0	1	4	2	6	10
29	5	s93	b162	1	1	0	1	9	3	17	95	0	6	1	65	0	1	3	3	4	3	1	64000	0	1	1	0	0.2	8	0	2	1	52	0	1	4	2	6	10
29	6	s93	b162	1	1	0	1	9	3	17	95	1	6	1	65	0	1	3	3	4	3	1	64000	0	1	1	0	0.2	8	0	2	1	52	0	1	4	2	6	10
29	7	s93	b162	1	1	0	1	9	3	17	95	1	6	1	65	0	1	3	3	4	3	1	64000	0	1	1	0	0.2	8	0	2	1	52	0	1	4	2	6	10
29	8	s93	b162	1	1	0	1	9	3	17	95	1	6	1	65	0	1	3	3	4	3	1	64000	0	1	1	0	0.2	8	0	2	1	52	0	1	4	2	6	10
29	9	s93	b162	0	1	0	1	9	3	17	95	1	6	1	65	0	1	3	3	4	3	1	64000	0	1	1	0	0.2	8	0	2	1	52	0	1	4	2	6	10
29	10	s93	b162	0	1	0	1	9	3	17	95	1	6	1	65	0	1	3	3	4	3	1	64000	0	1	1	0	0.2	8	0	2	1	52	0	1	4	2	6	10
29	11	s93	b162	0	1	0	1	9	3	17	95	1	6	1	65	0	1	3	3	4	3	1	64000	0	1	1	0	0.2	8	0	2	1	52	0	1	4	2	6	10
30	1	s70	b180	1	1	3	4	5	3	17	95	0	7	1	60	7	1	3	3	7	5	2	220000	0	1	1	0	0.125	11	1	11	1	65	10	1	3	3.5	5	1
30	2	s70	b180	1	1	3	4	5	3	17	95	0	7	1	60	7	1	3	3	7	5	2	220000	0	1	1	0	0.125	11	1	11	1	65	10	1	3	3.5	5	1
30	3	s70	b180	1	1	3	4	5	3	17	95	0	7	1	60	7	1	3	3	7	5	2	220000	0	1	1	0	0.125	11	1	11	1	65	10	1	3	3.5	5	1
30	4	s70	b180	1	1	3	4	5	3	17	95	0	7	1	60	7	1	3	3	7	5	2	220000	0	1	1	0	0.125	11	1	11	1	65	10	1	3	3.5	5	1
30	5	s70	b180	1	1	3	4	5	3	17	95	0	7	1	60	7	1	3	3	7	5	2	220000	0	1	1	0	0.125	11	1	11	1	65	10	1	3	3.5	5	1
30	6	s70	b180	0	1	3	4	5	3	17	95	0	7	1	60	7	1	3	3	7	5	2	220000	0	1	1	0	0.125	11	1	11	1	65	10	1	3	3.5	5	1
30	7	s70	b180	0	1	3	4	5	3	17	95	1	7	1	60	7	1	3	3	7	5	2	220000	0	1	1	0	0.125	11	1	11	1	65	10	1	3	3.5	5	1
30	8	s70	b180	0	1	3	4	5	3	17	95	1	7	1	60	7	1	3	3	7	5	2	220000	0	1	1	0	0.125	11	1	11	1	65	10	1	3	3.5	5	1
30	9	s70	b180	0	1	3	4	5	3	17	95	1	7	1	60	7	1	3	3	7	5	2	220000	0	1	1	0	0.125	11	1	11	1	65	10	1	3	3.5	5	1
30	10	s70	b180	0	1	3	4	5	3	17	95	1	7	1	60	7	1	3	3	7	5	2	220000	0	1	1	0	0.125	11	1	11	1	65	10	1	3	3.5	5	1
30	11	s70	b180	0	1	3	4	5	3	17	95	1	7	1	60	7	1	3	3	7	5	2	220000	0	1	1	0	0.125	11	0	11	1	65	10	1	3	3.5	5	1
31	1	s92	b132	0	2	0	2	1	3	17	95	0	6	1	42	0	1	3	3	5	2	1	25000	0	1	10	1	0.125	8	1	7	1	50	2	1	20	8	6	5
31	2	s92	b132	0	2	0	2	1	3	17	95	0	6	1	42	0	1	3	3	5	2	1	25000	0	1	10	1	0.125	8	1	7	1	50	2	1	20	8	6	5
31	3	s92	b132	0	2	0	2	1	3	17	95	0	6	1	42	0	1	3	3	5	2	1	25000	0	1	10	1	0.125	8	1	7	1	50	2	1	20	8	6	5
31	4	s92	b132	0	2	0	2	1	3	17	95	0	6	1	42	0	1	3	3	5	2	1	25000	0	1	10	1	0.125	8	1	7	1	50	2	1	20	8	6	5
31	5	s92	b132	1	2	0	2	1	3	17	95	0	6	1	42	0	1	3	3	5	2	1	25000	0	1	10	1	0.125	8	1	7	1	50	2	1	20	8	6	5
31	6	s92	b132	1	2	0	2	1	3	17	95	1	6	1	42	0	1	3	3	5	2	1	25000	0	1	10	1	0.125	8	1	7	1	50	2	1	20	8	6	5
31	7	s92	b132	1	2	0	2	1	3	17	95	1	6	1	42	0	1	3	3	5	2	1	25000	0	1	10	1	0.125	8	0	7	1	50	2	1	20	8	6	5
31	8	s92	b132	1	2	0	2	1	3	17	95	1	6	1	42	0	1	3	3	5	2	1	25000	0	1	10	1	0.125	8	0	7	1	50	2	1	20	8	6	5
31	9	s92	b132	1	2	0	2	1	3	17	95	1	6	1	42	0	1	3	3	5	2	1	25000	0	1	10	1	0.125	8	0	7	1	50	2	1	20	8	6	5
31	10	s92	b132	1	2	0	2	1	3	17	95	1	6	1	42	0	1	3	3	5	2	1	25000	0	1	10	1	0.125	8	0	7	1	50	2	1	20	8	6	5
31	11	s92	b132	1	2	0	2	1	3	17	95	1	6	1	42	0	1	3	3	5	2	1	25000	0	1	10	1	0.125	8	0	7	1	50	2	1	20	8	6	5
32	1	s70	b161	1	1	3	4	5	3	17	95	0	6	1	46	10	1	3	3	4	2	1.5	10000	0	1	1	0	0.25	11	1	11	1	65	10	1	3	3.5	6	1
32	2	s70	b161	1	1	3	4	5	3	17	95	0	6	1	46	10	1	3	3	4	2	1.5	10000	0	1	1	0	0.25	11	1	11	1	65	10	1	3	3.5	6	1
32	3	s70	b161	1	1	3	4	5	3	17	95	0	6	1	46	10	1	3	3	4	2	1.5	10000	0	1	1	0	0.25	11	1	11	1	65	10	1	3	3.5	6	1
32	4	s70	b161	1	1	3	4	5	3	17	95	0	6	1	46	10	1	3	3	4	2	1.5	10000	0	1	1	0	0.25	11	1	11	1	65	10	1	3	3.5	6	1
32	5	s70	b161	0	1	3	4	5	3	17	95	0	6	1	46	10	1	3	3	4	2	1.5	10000	0	1	1	0	0.25	11	1	11	1	65	10	1	3	3.5	6	1
32	6	s70	b161	0	1	3	4	5	3	17	95	1	6	1	46	10	1	3	3	4	2	1.5	10000	0	1	1	0	0.25	11	1	11	1	65	10	1	3	3.5	6	1
32	7	s70	b161	0	1	3	4	5	3	17	95	1	6	1	46	10	1	3	3	4	2	1.5	10000	0	1	1	0	0.25	11	1	11	1	65	10	1	3	3.5	6	1
32	8	s70	b161	0	1	3	4	5	3	17	95	1	6	1	46	10	1	3	3	4	2	1.5	10000	0	1	1	0	0.25	11	1	11	1	65	10	1	3	3.5	6	1
32	9	s70	b161	0	1	3	4	5	3	17	95	1	6	1	46	10	1	3	3	4	2	1.5	10000	0	1	1	0	0.25	11	1	11	1	65	10	1	3	3.5	6	1
32	10	s70	b161	0	1	3	4	5	3	17	95	1	6	1	46	10	1	3	3	4	2	1.5	10000	0	1	1	0	0.25	11	1	11	1	65	10	1	3	3.5	6	1
32	11	s70	b161	0	1	3	4	5	3	17	95	1	6	1	46	10	1	3	3	4	2	1.5	10000	0	1	1	0	0.25	11	0	11	1	65	10	1	3	3.5	6	1
33	1	s70	b118	1	3	3	4	10	3	17	95	0	4	1	48	7	1	3	3	4	2	9	98000	0	1	1	0	0.5	11	1	11	1	65	10	1	3	3.5	8	1
33	2	s70	b118	1	3	3	4	10	3	17	95	0	4	1	48	7	1	3	3	4	2	9	98000	0	1	1	0	0.5	11	1	11	1	65	10	1	3	3.5	8	1
33	3	s70	b118	1	3	3	4	10	3	17	95	0	4	1	48	7	1	3	3	4	2	9	98000	0	1	1	0	0.5	11	1	11	1	65	10	1	3	3.5	8	1
33	4	s70	b118	1	3	3	4	10	3	17	95	1	4	1	48	7	1	3	3	4	2	9	98000	0	1	1	0	0.5	11	1	11	1	65	10	1	3	3.5	8	1
33	5	s70	b118	1	3	3	4	10	3	17	95	1	4	1	48	7	1	3	3	4	2	9	98000	0	1	1	0	0.5	11	1	11	1	65	10	1	3	3.5	8	1
33	6	s70	b118	1	3	3	4	10	3	17	95	1	4	1	48	7	1	3	3	4	2	9	98000	0	1	1	0	0.5	11	1	11	1	65	10	1	3	3.5	8	1
33	7	s70	b118	1	3	3	4	10	3	17	95	1	4	1	48	7	1	3	3	4	2	9	98000	0	1	1	0	0.5	11	1	11	1	65	10	1	3	3.5	8	1
33	8	s70	b118	1	3	3	4	10	3	17	95	1	4	1	48	7	1	3	3	4	2	9	98000	0	1	1	0	0.5	11	1	11	1	65	10	1	3	3.5	8	1
33	9	s70	b118	1	3	3	4	10	3	17	95	1	4	1	48	7	1	3	3	4	2	9	98000	0	1	1	0	0.5	11	1	11	1	65	10	1	3	3.5	8	1
33	10	s70	b118	1	3	3	4	10	3	17	95	1	4	1	48	7	1	3	3	4	2	9	98000	0	1	1	0	0.5	11	1	11	1	65	10	1	3	3.5	8	1
33	11	s70	b118	1	3	3	4	10	3	17	95	1	4	1	48	7	1	3	3	4	2	9	98000	0	1	1	0	0.5	11	0	11	1	65	10	1	3	3.5	8	1
34	1	s92	b117	1	3	0	2	4	3	17	95	0	6	1	46	10	1	3	3	4	2	1.2	49000	0	1	2	1	0.125	8	1	7	1	50	2	1	20	8	6	5
34	2	s92	b117	1	3	0	2	4	3	17	95	0	6	1	46	10	1	3	3	4	2	1.2	49000	0	1	2	1	0.125	8	1	7	1	50	2	1	20	8	6	5
34	3	s92	b117	1	3	0	2	4	3	17	95	0	6	1	46	10	1	3	3	4	2	1.2	49000	0	1	2	1	0.125	8	1	7	1	50	2	1	20	8	6	5
34	4	s92	b117	1	3	0	2	4	3	17	95	0	6	1	46	10	1	3	3	4	2	1.2	49000	0	1	2	1	0.125	8	1	7	1	50	2	1	20	8	6	5
34	5	s92	b117	1	3	0	2	4	3	17	95	0	6	1	46	10	1	3	3	4	2	1.2	49000	0	1	2	1	0.125	8	1	7	1	50	2	1	20	8	6	5
34	6	s92	b117	1	3	0	2	4	3	17	95	1	6	1	46	10	1	3	3	4	2	1.2	49000	0	1	2	1	0.125	8	1	7	1	50	2	1	20	8	6	5
34	7	s92	b117	1	3	0	2	4	3	17	95	1	6	1	46	10	1	3	3	4	2	1.2	49000	0	1	2	1	0.125	8	0	7	1	50	2	1	20	8	6	5
34	8	s92	b117	1	3	0	2	4	3	17	95	1	6	1	46	10	1	3	3	4	2	1.2	49000	0	1	2	1	0.125	8	0	7	1	50	2	1	20	8	6	5
34	9	s92	b117	1	3	0	2	4	3	17	95	1	6	1	46	10	1	3	3	4	2	1.2	49000	0	1	2	1	0.125	8	0	7	1	50	2	1	20	8	6	5
34	10	s92	b117	1	3	0	2	4	3	17	95	1	6	1	46	10	1	3	3	4	2	1.2	49000	0	1	2	1	0.125	8	0	7	1	50	2	1	20	8	6	5
34	11	s92	b117	1	3	0	2	4	3	17	95	1	6	1	46	10	1	3	3	4	2	1.2	49000	0	1	2	1	0.125	8	0	7	1	50	2	1	20	8	6	5
35	1	s68	b125	1	3	3	4	1	3	17	95	0	2	1	35	10	1	3	3	2	2	2.5	133000	0	1	7	0	0.5	10	1	2	1	45	7	1	7	4	10	10
35	2	s68	b125	1	3	3	4	1	3	17	95	1	2	1	35	10	1	3	3	2	2	2.5	133000	0	1	7	0	0.5	10	0	2	1	45	7	1	7	4	10	10
35	3	s68	b125	1	3	3	4	1	3	17	95	1	2	1	35	10	1	3	3	2	2	2.5	133000	0	1	7	0	0.5	10	0	2	1	45	7	1	7	4	10	10
35	4	s68	b125	1	3	3	4	1	3	17	95	1	2	1	35	10	1	3	3	2	2	2.5	133000	0	1	7	0	0.5	10	0	2	1	45	7	1	7	4	10	10
35	5	s68	b125	1	3	3	4	1	3	17	95	1	2	1	35	10	1	3	3	2	2	2.5	133000	0	1	7	0	0.5	10	0	2	1	45	7	1	7	4	10	10
35	6	s68	b125	1	3	3	4	1	3	17	95	1	2	1	35	10	1	3	3	2	2	2.5	133000	0	1	7	0	0.5	10	0	2	1	45	7	1	7	4	10	10
35	7	s68	b125	1	3	3	4	1	3	17	95	1	2	1	35	10	1	3	3	2	2	2.5	133000	0	1	7	0	0.5	10	0	2	1	45	7	1	7	4	10	10
35	8	s68	b125	1	3	3	4	1	3	17	95	1	2	1	35	10	1	3	3	2	2	2.5	133000	0	1	7	0	0.5	10	0	2	1	45	7	1	7	4	10	10
35	9	s68	b125	1	3	3	4	1	3	17	95	1	2	1	35	10	1	3	3	2	2	2.5	133000	0	1	7	0	0.5	10	0	2	1	45	7	1	7	4	10	10
35	10	s68	b125	1	3	3	4	1	3	17	95	1	2	1	35	10	1	3	3	2	2	2.5	133000	0	1	7	0	0.5	10	0	2	1	45	7	1	7	4	10	10
35	11	s68	b125	1	3	3	4	1	3	17	95	1	2	1	35	10	1	3	3	2	2	2.5	133000	0	1	7	0	0.5	10	0	2	1	45	7	1	7	4	10	10
36	1	s100	b175	0	2	2	2	8	3	17	95	0	4	1	54	7	1	3	3	8	6	2	15000	0	1	0.5	0	0.5	10	1	11	1	50	9	1	4	9	8	1
36	2	s100	b175	0	2	2	2	8	3	17	95	0	4	1	54	7	1	3	3	8	6	2	15000	0	1	0.5	0	0.5	10	1	11	1	50	9	1	4	9	8	1
36	3	s100	b175	0	2	2	2	8	3	17	95	0	4	1	54	7	1	3	3	8	6	2	15000	0	1	0.5	0	0.5	10	1	11	1	50	9	1	4	9	8	1
36	4	s100	b175	0	2	2	2	8	3	17	95	1	4	1	54	7	1	3	3	8	6	2	15000	0	1	0.5	0	0.5	10	1	11	1	50	9	1	4	9	8	1
36	5	s100	b175	1	2	2	2	8	3	17	95	1	4	1	54	7	1	3	3	8	6	2	15000	0	1	0.5	0	0.5	10	1	11	1	50	9	1	4	9	8	1
36	6	s100	b175	1	2	2	2	8	3	17	95	1	4	1	54	7	1	3	3	8	6	2	15000	0	1	0.5	0	0.5	10	1	11	1	50	9	1	4	9	8	1
36	7	s100	b175	1	2	2	2	8	3	17	95	1	4	1	54	7	1	3	3	8	6	2	15000	0	1	0.5	0	0.5	10	1	11	1	50	9	1	4	9	8	1
36	8	s100	b175	1	2	2	2	8	3	17	95	1	4	1	54	7	1	3	3	8	6	2	15000	0	1	0.5	0	0.5	10	1	11	1	50	9	1	4	9	8	1
36	9	s100	b175	1	2	2	2	8	3	17	95	1	4	1	54	7	1	3	3	8	6	2	15000	0	1	0.5	0	0.5	10	1	11	1	50	9	1	4	9	8	1
36	10	s100	b175	1	2	2	2	8	3	17	95	1	4	1	54	7	1	3	3	8	6	2	15000	0	1	0.5	0	0.5	10	1	11	1	50	9	1	4	9	8	1
36	11	s100	b175	1	2	2	2	8	3	17	95	1	4	1	54	7	1	3	3	8	6	2	15000	0	1	0.5	0	0.5	10	0	11	1	50	9	1	4	9	8	1
37	1	s98	b133	1	1	2	2	10	3	17	95	0	6	1	66	5	1	3	3	5	2	2	10000	0	1	3	0	0.125	4	1	6	1	65	10	1	15	10	6	6
37	2	s98	b133	1	1	2	2	10	3	17	95	0	6	1	66	5	1	3	3	5	2	2	10000	0	1	3	0	0.125	4	1	6	1	65	10	1	15	10	6	6
37	3	s98	b133	1	1	2	2	10	3	17	95	0	6	1	66	5	1	3	3	5	2	2	10000	0	1	3	0	0.125	4	1	6	1	65	10	1	15	10	6	6
37	4	s98	b133	1	1	2	2	10	3	17	95	0	6	1	66	5	1	3	3	5	2	2	10000	0	1	3	0	0.125	4	1	6	1	65	10	1	15	10	6	6
37	5	s98	b133	1	1	2	2	10	3	17	95	0	6	1	66	5	1	3	3	5	2	2	10000	0	1	3	0	0.125	4	1	6	1	65	10	1	15	10	6	6
37	6	s98	b133	1	1	2	2	10	3	17	95	1	6	1	66	5	1	3	3	5	2	2	10000	0	1	3	0	0.125	4	0	6	1	65	10	1	15	10	6	6
37	7	s98	b133	0	1	2	2	10	3	17	95	1	6	1	66	5	1	3	3	5	2	2	10000	0	1	3	0	0.125	4	0	6	1	65	10	1	15	10	6	6
37	8	s98	b133	0	1	2	2	10	3	17	95	1	6	1	66	5	1	3	3	5	2	2	10000	0	1	3	0	0.125	4	0	6	1	65	10	1	15	10	6	6
37	9	s98	b133	0	1	2	2	10	3	17	95	1	6	1	66	5	1	3	3	5	2	2	10000	0	1	3	0	0.125	4	0	6	1	65	10	1	15	10	6	6
37	10	s98	b133	0	1	2	2	10	3	17	95	1	6	1	66	5	1	3	3	5	2	2	10000	0	1	3	0	0.125	4	0	6	1	65	10	1	15	10	6	6
37	11	s98	b133	0	1	2	2	10	3	17	95	1	6	1	66	5	1	3	3	5	2	2	10000	0	1	3	0	0.125	4	0	6	1	65	10	1	15	10	6	6
38	1	s96	b165	0	2	4	4	10	3	17	95	0	5	1	62	6	1	3	3	3	3	3	20000	0	1	2	0	0.5	1	1	10	1	60	4	1	6	3	7	2
38	2	s96	b165	0	2	4	4	10	3	17	95	0	5	1	62	6	1	3	3	3	3	3	20000	0	1	2	0	0.5	1	1	10	1	60	4	1	6	3	7	2
38	3	s96	b165	0	2	4	4	10	3	17	95	0	5	1	62	6	1	3	3	3	3	3	20000	0	1	2	0	0.5	1	1	10	1	60	4	1	6	3	7	2
38	4	s96	b165	0	2	4	4	10	3	17	95	0	5	1	62	6	1	3	3	3	3	3	20000	0	1	2	0	0.5	1	1	10	1	60	4	1	6	3	7	2
38	5	s96	b165	1	2	4	4	10	3	17	95	1	5	1	62	6	1	3	3	3	3	3	20000	0	1	2	0	0.5	1	1	10	1	60	4	1	6	3	7	2
38	6	s96	b165	1	2	4	4	10	3	17	95	1	5	1	62	6	1	3	3	3	3	3	20000	0	1	2	0	0.5	1	1	10	1	60	4	1	6	3	7	2
38	7	s96	b165	1	2	4	4	10	3	17	95	1	5	1	62	6	1	3	3	3	3	3	20000	0	1	2	0	0.5	1	1	10	1	60	4	1	6	3	7	2
38	8	s96	b165	1	2	4	4	10	3	17	95	1	5	1	62	6	1	3	3	3	3	3	20000	0	1	2	0	0.5	1	1	10	1	60	4	1	6	3	7	2
38	9	s96	b165	1	2	4	4	10	3	17	95	1	5	1	62	6	1	3	3	3	3	3	20000	0	1	2	0	0.5	1	1	10	1	60	4	1	6	3	7	2
38	10	s96	b165	1	2	4	4	10	3	17	95	1	5	1	62	6	1	3	3	3	3	3	20000	0	1	2	0	0.5	1	0	10	1	60	4	1	6	3	7	2
38	11	s96	b165	1	2	4	4	10	3	17	95	1	5	1	62	6	1	3	3	3	3	3	20000	0	1	2	0	0.5	1	0	10	1	60	4	1	6	3	7	2
39	1	s89	b115	0	2	0	3	4	3	17	95	0	3	1	48	6	1	3	3	3	2	1	110000	0	1	20	0	1	4	1	8	1	60	3	1	2	5	9	4
39	2	s89	b115	0	2	0	3	4	3	17	95	0	3	1	48	6	1	3	3	3	2	1	110000	0	1	20	0	1	4	1	8	1	60	3	1	2	5	9	4
39	3	s89	b115	0	2	0	3	4	3	17	95	1	3	1	48	6	1	3	3	3	2	1	110000	0	1	20	0	1	4	1	8	1	60	3	1	2	5	9	4
39	4	s89	b115	0	2	0	3	4	3	17	95	1	3	1	48	6	1	3	3	3	2	1	110000	0	1	20	0	1	4	1	8	1	60	3	1	2	5	9	4
39	5	s89	b115	0	2	0	3	4	3	17	95	1	3	1	48	6	1	3	3	3	2	1	110000	0	1	20	0	1	4	1	8	1	60	3	1	2	5	9	4
39	6	s89	b115	1	2	0	3	4	3	17	95	1	3	1	48	6	1	3	3	3	2	1	110000	0	1	20	0	1	4	1	8	1	60	3	1	2	5	9	4
39	7	s89	b115	1	2	0	3	4	3	17	95	1	3	1	48	6	1	3	3	3	2	1	110000	0	1	20	0	1	4	1	8	1	60	3	1	2	5	9	4
39	8	s89	b115	1	2	0	3	4	3	17	95	1	3	1	48	6	1	3	3	3	2	1	110000	0	1	20	0	1	4	0	8	1	60	3	1	2	5	9	4
39	9	s89	b115	1	2	0	3	4	3	17	95	1	3	1	48	6	1	3	3	3	2	1	110000	0	1	20	0	1	4	0	8	1	60	3	1	2	5	9	4
39	10	s89	b115	1	2	0	3	4	3	17	95	1	3	1	48	6	1	3	3	3	2	1	110000	0	1	20	0	1	4	0	8	1	60	3	1	2	5	9	4
39	11	s89	b115	1	2	0	3	4	3	17	95	1	3	1	48	6	1	3	3	3	2	1	110000	0	1	20	0	1	4	0	8	1	60	3	1	2	5	9	4
40	1	s66	b109	0	2	2	2	10	3	17	95	0	3	1	47	10	1	3	3	4	4	0.1	29000	0	1	1	0	0.25	10	1	5	1	61	0	1	5	3.5	9	7
40	2	s66	b109	0	2	2	2	10	3	17	95	0	3	1	47	10	1	3	3	4	4	0.1	29000	0	1	1	0	0.25	10	1	5	1	61	0	1	5	3.5	9	7
40	3	s66	b109	0	2	2	2	10	3	17	95	1	3	1	47	10	1	3	3	4	4	0.1	29000	0	1	1	0	0.25	10	1	5	1	61	0	1	5	3.5	9	7
40	4	s66	b109	0	2	2	2	10	3	17	95	1	3	1	47	10	1	3	3	4	4	0.1	29000	0	1	1	0	0.25	10	1	5	1	61	0	1	5	3.5	9	7
40	5	s66	b109	0	2	2	2	10	3	17	95	1	3	1	47	10	1	3	3	4	4	0.1	29000	0	1	1	0	0.25	10	0	5	1	61	0	1	5	3.5	9	7
40	6	s66	b109	1	2	2	2	10	3	17	95	1	3	1	47	10	1	3	3	4	4	0.1	29000	0	1	1	0	0.25	10	0	5	1	61	0	1	5	3.5	9	7
40	7	s66	b109	1	2	2	2	10	3	17	95	1	3	1	47	10	1	3	3	4	4	0.1	29000	0	1	1	0	0.25	10	0	5	1	61	0	1	5	3.5	9	7
40	8	s66	b109	1	2	2	2	10	3	17	95	1	3	1	47	10	1	3	3	4	4	0.1	29000	0	1	1	0	0.25	10	0	5	1	61	0	1	5	3.5	9	7
40	9	s66	b109	1	2	2	2	10	3	17	95	1	3	1	47	10	1	3	3	4	4	0.1	29000	0	1	1	0	0.25	10	0	5	1	61	0	1	5	3.5	9	7
40	10	s66	b109	1	2	2	2	10	3	17	95	1	3	1	47	10	1	3	3	4	4	0.1	29000	0	1	1	0	0.25	10	0	5	1	61	0	1	5	3.5	9	7
40	11	s66	b109	1	2	2	2	10	3	17	95	1	3	1	47	10	1	3	3	4	4	0.1	29000	0	1	1	0	0.25	10	0	5	1	61	0	1	5	3.5	9	7
41	1	s66	b163	1	1	2	2	10	3	17	95	0	6	1	50	0	1	3	3	5	4	1.35	55000	0	1	5	0	0.25	10	1	5	1	61	0	1	5	3.5	6	7
41	2	s66	b163	1	1	2	2	10	3	17	95	0	6	1	50	0	1	3	3	5	4	1.35	55000	0	1	5	0	0.25	10	1	5	1	61	0	1	5	3.5	6	7
41	3	s66	b163	1	1	2	2	10	3	17	95	0	6	1	50	0	1	3	3	5	4	1.35	55000	0	1	5	0	0.25	10	1	5	1	61	0	1	5	3.5	6	7
41	4	s66	b163	1	1	2	2	10	3	17	95	0	6	1	50	0	1	3	3	5	4	1.35	55000	0	1	5	0	0.25	10	1	5	1	61	0	1	5	3.5	6	7
41	5	s66	b163	1	1	2	2	10	3	17	95	0	6	1	50	0	1	3	3	5	4	1.35	55000	0	1	5	0	0.25	10	0	5	1	61	0	1	5	3.5	6	7
41	6	s66	b163	0	1	2	2	10	3	17	95	1	6	1	50	0	1	3	3	5	4	1.35	55000	0	1	5	0	0.25	10	0	5	1	61	0	1	5	3.5	6	7
41	7	s66	b163	0	1	2	2	10	3	17	95	1	6	1	50	0	1	3	3	5	4	1.35	55000	0	1	5	0	0.25	10	0	5	1	61	0	1	5	3.5	6	7
41	8	s66	b163	0	1	2	2	10	3	17	95	1	6	1	50	0	1	3	3	5	4	1.35	55000	0	1	5	0	0.25	10	0	5	1	61	0	1	5	3.5	6	7
41	9	s66	b163	0	1	2	2	10	3	17	95	1	6	1	50	0	1	3	3	5	4	1.35	55000	0	1	5	0	0.25	10	0	5	1	61	0	1	5	3.5	6	7
41	10	s66	b163	0	1	2	2	10	3	17	95	1	6	1	50	0	1	3	3	5	4	1.35	55000	0	1	5	0	0.25	10	0	5	1	61	0	1	5	3.5	6	7
41	11	s66	b163	0	1	2	2	10	3	17	95	1	6	1	50	0	1	3	3	5	4	1.35	55000	0	1	5	0	0.25	10	0	5	1	61	0	1	5	3.5	6	7
42	1	s104	b181	1	1	0	3	4	3	17	95	0	5	1	35	7	1	3	3	4	2	2.5	50000	0	1	1	1	0.125	1	1	7	1	50	0	1	4	3.5	7	5
42	2	s104	b181	1	1	0	3	4	3	17	95	0	5	1	35	7	1	3	3	4	2	2.5	50000	0	1	1	1	0.125	1	1	7	1	50	0	1	4	3.5	7	5
42	3	s104	b181	1	1	0	3	4	3	17	95	0	5	1	35	7	1	3	3	4	2	2.5	50000	0	1	1	1	0.125	1	1	7	1	50	0	1	4	3.5	7	5
42	4	s104	b181	1	1	0	3	4	3	17	95	0	5	1	35	7	1	3	3	4	2	2.5	50000	0	1	1	1	0.125	1	1	7	1	50	0	1	4	3.5	7	5
42	5	s104	b181	1	1	0	3	4	3	17	95	1	5	1	35	7	1	3	3	4	2	2.5	50000	0	1	1	1	0.125	1	1	7	1	50	0	1	4	3.5	7	5
42	6	s104	b181	1	1	0	3	4	3	17	95	1	5	1	35	7	1	3	3	4	2	2.5	50000	0	1	1	1	0.125	1	1	7	1	50	0	1	4	3.5	7	5
42	7	s104	b181	0	1	0	3	4	3	17	95	1	5	1	35	7	1	3	3	4	2	2.5	50000	0	1	1	1	0.125	1	0	7	1	50	0	1	4	3.5	7	5
42	8	s104	b181	0	1	0	3	4	3	17	95	1	5	1	35	7	1	3	3	4	2	2.5	50000	0	1	1	1	0.125	1	0	7	1	50	0	1	4	3.5	7	5
42	9	s104	b181	0	1	0	3	4	3	17	95	1	5	1	35	7	1	3	3	4	2	2.5	50000	0	1	1	1	0.125	1	0	7	1	50	0	1	4	3.5	7	5
42	10	s104	b181	0	1	0	3	4	3	17	95	1	5	1	35	7	1	3	3	4	2	2.5	50000	0	1	1	1	0.125	1	0	7	1	50	0	1	4	3.5	7	5
42	11	s104	b181	0	1	0	3	4	3	17	95	1	5	1	35	7	1	3	3	4	2	2.5	50000	0	1	1	1	0.125	1	0	7	1	50	0	1	4	3.5	7	5
43	1	s89	b139	0	2	0	3	5	3	17	95	0	6	1	60	0	1	3	3	3	3	1	16000	0	1	3	0	0.5	4	1	8	1	60	3	1	2	5	6	4
43	2	s89	b139	0	2	0	3	5	3	17	95	0	6	1	60	0	1	3	3	3	3	1	16000	0	1	3	0	0.5	4	1	8	1	60	3	1	2	5	6	4
43	3	s89	b139	0	2	0	3	5	3	17	95	0	6	1	60	0	1	3	3	3	3	1	16000	0	1	3	0	0.5	4	1	8	1	60	3	1	2	5	6	4
43	4	s89	b139	0	2	0	3	5	3	17	95	0	6	1	60	0	1	3	3	3	3	1	16000	0	1	3	0	0.5	4	1	8	1	60	3	1	2	5	6	4
43	5	s89	b139	0	2	0	3	5	3	17	95	0	6	1	60	0	1	3	3	3	3	1	16000	0	1	3	0	0.5	4	1	8	1	60	3	1	2	5	6	4
43	6	s89	b139	1	2	0	3	5	3	17	95	1	6	1	60	0	1	3	3	3	3	1	16000	0	1	3	0	0.5	4	1	8	1	60	3	1	2	5	6	4
43	7	s89	b139	1	2	0	3	5	3	17	95	1	6	1	60	0	1	3	3	3	3	1	16000	0	1	3	0	0.5	4	1	8	1	60	3	1	2	5	6	4
43	8	s89	b139	1	2	0	3	5	3	17	95	1	6	1	60	0	1	3	3	3	3	1	16000	0	1	3	0	0.5	4	0	8	1	60	3	1	2	5	6	4
43	9	s89	b139	1	2	0	3	5	3	17	95	1	6	1	60	0	1	3	3	3	3	1	16000	0	1	3	0	0.5	4	0	8	1	60	3	1	2	5	6	4
43	10	s89	b139	1	2	0	3	5	3	17	95	1	6	1	60	0	1	3	3	3	3	1	16000	0	1	3	0	0.5	4	0	8	1	60	3	1	2	5	6	4
43	11	s89	b139	1	2	0	3	5	3	17	95	1	6	1	60	0	1	3	3	3	3	1	16000	0	1	3	0	0.5	4	0	8	1	60	3	1	2	5	6	4
44	1	s88	b124	0	2	0	1	8	3	17	95	0	3	1	42	9	1	3	3	6	2	2.75	55000	0	1	20	1	0.3	5	1	6	1	50	0	1	4	1.5	9	6
44	2	s88	b124	0	2	0	1	8	3	17	95	0	3	1	42	9	1	3	3	6	2	2.75	55000	0	1	20	1	0.3	5	1	6	1	50	0	1	4	1.5	9	6
44	3	s88	b124	0	2	0	1	8	3	17	95	1	3	1	42	9	1	3	3	6	2	2.75	55000	0	1	20	1	0.3	5	1	6	1	50	0	1	4	1.5	9	6
44	4	s88	b124	1	2	0	1	8	3	17	95	1	3	1	42	9	1	3	3	6	2	2.75	55000	0	1	20	1	0.3	5	1	6	1	50	0	1	4	1.5	9	6
44	5	s88	b124	1	2	0	1	8	3	17	95	1	3	1	42	9	1	3	3	6	2	2.75	55000	0	1	20	1	0.3	5	1	6	1	50	0	1	4	1.5	9	6
44	6	s88	b124	1	2	0	1	8	3	17	95	1	3	1	42	9	1	3	3	6	2	2.75	55000	0	1	20	1	0.3	5	0	6	1	50	0	1	4	1.5	9	6
44	7	s88	b124	1	2	0	1	8	3	17	95	1	3	1	42	9	1	3	3	6	2	2.75	55000	0	1	20	1	0.3	5	0	6	1	50	0	1	4	1.5	9	6
44	8	s88	b124	1	2	0	1	8	3	17	95	1	3	1	42	9	1	3	3	6	2	2.75	55000	0	1	20	1	0.3	5	0	6	1	50	0	1	4	1.5	9	6
44	9	s88	b124	1	2	0	1	8	3	17	95	1	3	1	42	9	1	3	3	6	2	2.75	55000	0	1	20	1	0.3	5	0	6	1	50	0	1	4	1.5	9	6
44	10	s88	b124	1	2	0	1	8	3	17	95	1	3	1	42	9	1	3	3	6	2	2.75	55000	0	1	20	1	0.3	5	0	6	1	50	0	1	4	1.5	9	6
44	11	s88	b124	1	2	0	1	8	3	17	95	1	3	1	42	9	1	3	3	6	2	2.75	55000	0	1	20	1	0.3	5	0	6	1	50	0	1	4	1.5	9	6
45	1	s73	b120	0	2	0	2	8	3	17	95	0	7	1	39	8	1	3	3	5	2	2	30000	0	1	1.5	0	0.25	9	1	7	1	59	0	1	5	3	5	5
45	2	s73	b120	0	2	0	2	8	3	17	95	0	7	1	39	8	1	3	3	5	2	2	30000	0	1	1.5	0	0.25	9	1	7	1	59	0	1	5	3	5	5
45	3	s73	b120	0	2	0	2	8	3	17	95	0	7	1	39	8	1	3	3	5	2	2	30000	0	1	1.5	0	0.25	9	1	7	1	59	0	1	5	3	5	5
45	4	s73	b120	0	2	0	2	8	3	17	95	0	7	1	39	8	1	3	3	5	2	2	30000	0	1	1.5	0	0.25	9	1	7	1	59	0	1	5	3	5	5
45	5	s73	b120	0	2	0	2	8	3	17	95	0	7	1	39	8	1	3	3	5	2	2	30000	0	1	1.5	0	0.25	9	1	7	1	59	0	1	5	3	5	5
45	6	s73	b120	0	2	0	2	8	3	17	95	0	7	1	39	8	1	3	3	5	2	2	30000	0	1	1.5	0	0.25	9	1	7	1	59	0	1	5	3	5	5
45	7	s73	b120	0	2	0	2	8	3	17	95	1	7	1	39	8	1	3	3	5	2	2	30000	0	1	1.5	0	0.25	9	0	7	1	59	0	1	5	3	5	5
45	8	s73	b120	0	2	0	2	8	3	17	95	1	7	1	39	8	1	3	3	5	2	2	30000	0	1	1.5	0	0.25	9	0	7	1	59	0	1	5	3	5	5
45	9	s73	b120	0	2	0	2	8	3	17	95	1	7	1	39	8	1	3	3	5	2	2	30000	0	1	1.5	0	0.25	9	0	7	1	59	0	1	5	3	5	5
45	10	s73	b120	0	2	0	2	8	3	17	95	1	7	1	39	8	1	3	3	5	2	2	30000	0	1	1.5	0	0.25	9	0	7	1	59	0	1	5	3	5	5
45	11	s73	b120	1	2	0	2	8	3	17	95	1	7	1	39	8	1	3	3	5	2	2	30000	0	1	1.5	0	0.25	9	0	7	1	59	0	1	5	3	5	5
46	1	s74	b122	1	3	0	2	4	3	17	95	0	9	1	49	6	1	3	3	7	2	3	10000	0	1	2	0	0.25	9	1	9	1	46	6	1	3	2	3	3
46	2	s74	b122	1	3	0	2	4	3	17	95	0	9	1	49	6	1	3	3	7	2	3	10000	0	1	2	0	0.25	9	1	9	1	46	6	1	3	2	3	3
46	3	s74	b122	1	3	0	2	4	3	17	95	0	9	1	49	6	1	3	3	7	2	3	10000	0	1	2	0	0.25	9	1	9	1	46	6	1	3	2	3	3
46	4	s74	b122	1	3	0	2	4	3	17	95	0	9	1	49	6	1	3	3	7	2	3	10000	0	1	2	0	0.25	9	1	9	1	46	6	1	3	2	3	3
46	5	s74	b122	1	3	0	2	4	3	17	95	0	9	1	49	6	1	3	3	7	2	3	10000	0	1	2	0	0.25	9	1	9	1	46	6	1	3	2	3	3
46	6	s74	b122	1	3	0	2	4	3	17	95	0	9	1	49	6	1	3	3	7	2	3	10000	0	1	2	0	0.25	9	1	9	1	46	6	1	3	2	3	3
46	7	s74	b122	1	3	0	2	4	3	17	95	0	9	1	49	6	1	3	3	7	2	3	10000	0	1	2	0	0.25	9	1	9	1	46	6	1	3	2	3	3
46	8	s74	b122	1	3	0	2	4	3	17	95	0	9	1	49	6	1	3	3	7	2	3	10000	0	1	2	0	0.25	9	1	9	1	46	6	1	3	2	3	3
46	9	s74	b122	1	3	0	2	4	3	17	95	1	9	1	49	6	1	3	3	7	2	3	10000	0	1	2	0	0.25	9	0	9	1	46	6	1	3	2	3	3
46	10	s74	b122	1	3	0	2	4	3	17	95	1	9	1	49	6	1	3	3	7	2	3	10000	0	1	2	0	0.25	9	0	9	1	46	6	1	3	2	3	3
46	11	s74	b122	1	3	0	2	4	3	17	95	1	9	1	49	6	1	3	3	7	2	3	10000	0	1	2	0	0.25	9	0	9	1	46	6	1	3	2	3	3
47	1	s62	b143	1	1	1	2	10	3	17	95	0	6	1	56	0	1	3	3	4	2	3	20000	0	1	2	1	0.5	4	1	7	1	56	0	1	5	2.5	6	5
47	2	s62	b143	0	1	1	2	10	3	17	95	0	6	1	56	0	1	3	3	4	2	3	20000	0	1	2	1	0.5	4	1	7	1	56	0	1	5	2.5	6	5
47	3	s62	b143	0	1	1	2	10	3	17	95	0	6	1	56	0	1	3	3	4	2	3	20000	0	1	2	1	0.5	4	1	7	1	56	0	1	5	2.5	6	5
47	4	s62	b143	0	1	1	2	10	3	17	95	0	6	1	56	0	1	3	3	4	2	3	20000	0	1	2	1	0.5	4	1	7	1	56	0	1	5	2.5	6	5
47	5	s62	b143	1	1	1	2	10	3	17	95	0	6	1	56	0	1	3	3	4	2	3	20000	0	1	2	1	0.5	4	1	7	1	56	0	1	5	2.5	6	5
47	6	s62	b143	1	1	1	2	10	3	17	95	1	6	1	56	0	1	3	3	4	2	3	20000	0	1	2	1	0.5	4	1	7	1	56	0	1	5	2.5	6	5
47	7	s62	b143	1	1	1	2	10	3	17	95	1	6	1	56	0	1	3	3	4	2	3	20000	0	1	2	1	0.5	4	0	7	1	56	0	1	5	2.5	6	5
47	8	s62	b143	1	1	1	2	10	3	17	95	1	6	1	56	0	1	3	3	4	2	3	20000	0	1	2	1	0.5	4	0	7	1	56	0	1	5	2.5	6	5
47	9	s62	b143	0	1	1	2	10	3	17	95	1	6	1	56	0	1	3	3	4	2	3	20000	0	1	2	1	0.5	4	0	7	1	56	0	1	5	2.5	6	5
47	10	s62	b143	0	1	1	2	10	3	17	95	1	6	1	56	0	1	3	3	4	2	3	20000	0	1	2	1	0.5	4	0	7	1	56	0	1	5	2.5	6	5
47	11	s62	b143	0	1	1	2	10	3	17	95	1	6	1	56	0	1	3	3	4	2	3	20000	0	1	2	1	0.5	4	0	7	1	56	0	1	5	2.5	6	5
48	1	s62	b113	1	3	1	2	8	3	17	95	0	6	1	39	10	1	3	3	4	2	1.5	32000	0	1	3	0	0.45	4	1	7	1	56	0	1	5	2.5	6	5
48	2	s62	b113	1	3	1	2	8	3	17	95	0	6	1	39	10	1	3	3	4	2	1.5	32000	0	1	3	0	0.45	4	1	7	1	56	0	1	5	2.5	6	5
48	3	s62	b113	1	3	1	2	8	3	17	95	0	6	1	39	10	1	3	3	4	2	1.5	32000	0	1	3	0	0.45	4	1	7	1	56	0	1	5	2.5	6	5
48	4	s62	b113	1	3	1	2	8	3	17	95	0	6	1	39	10	1	3	3	4	2	1.5	32000	0	1	3	0	0.45	4	1	7	1	56	0	1	5	2.5	6	5
48	5	s62	b113	1	3	1	2	8	3	17	95	0	6	1	39	10	1	3	3	4	2	1.5	32000	0	1	3	0	0.45	4	1	7	1	56	0	1	5	2.5	6	5
48	6	s62	b113	1	3	1	2	8	3	17	95	1	6	1	39	10	1	3	3	4	2	1.5	32000	0	1	3	0	0.45	4	1	7	1	56	0	1	5	2.5	6	5
48	7	s62	b113	1	3	1	2	8	3	17	95	1	6	1	39	10	1	3	3	4	2	1.5	32000	0	1	3	0	0.45	4	0	7	1	56	0	1	5	2.5	6	5
48	8	s62	b113	1	3	1	2	8	3	17	95	1	6	1	39	10	1	3	3	4	2	1.5	32000	0	1	3	0	0.45	4	0	7	1	56	0	1	5	2.5	6	5
48	9	s62	b113	1	3	1	2	8	3	17	95	1	6	1	39	10	1	3	3	4	2	1.5	32000	0	1	3	0	0.45	4	0	7	1	56	0	1	5	2.5	6	5
48	10	s62	b113	1	3	1	2	8	3	17	95	1	6	1	39	10	1	3	3	4	2	1.5	32000	0	1	3	0	0.45	4	0	7	1	56	0	1	5	2.5	6	5
48	11	s62	b113	1	3	1	2	8	3	17	95	1	6	1	39	10	1	3	3	4	2	1.5	32000	0	1	3	0	0.45	4	0	7	1	56	0	1	5	2.5	6	5
49	1	s89	b134	1	3	0	3	4	3	17	95	0	2	1	55	0	1	3	3	4	2	1	15000	0	1	1	0	0.5	4	1	8	1	60	3	1	2	5	10	4
49	2	s89	b134	1	3	0	3	4	3	17	95	1	2	1	55	0	1	3	3	4	2	1	15000	0	1	1	0	0.5	4	1	8	1	60	3	1	2	5	10	4
49	3	s89	b134	1	3	0	3	4	3	17	95	1	2	1	55	0	1	3	3	4	2	1	15000	0	1	1	0	0.5	4	1	8	1	60	3	1	2	5	10	4
49	4	s89	b134	1	3	0	3	4	3	17	95	1	2	1	55	0	1	3	3	4	2	1	15000	0	1	1	0	0.5	4	1	8	1	60	3	1	2	5	10	4
49	5	s89	b134	1	3	0	3	4	3	17	95	1	2	1	55	0	1	3	3	4	2	1	15000	0	1	1	0	0.5	4	1	8	1	60	3	1	2	5	10	4
49	6	s89	b134	1	3	0	3	4	3	17	95	1	2	1	55	0	1	3	3	4	2	1	15000	0	1	1	0	0.5	4	1	8	1	60	3	1	2	5	10	4
49	7	s89	b134	1	3	0	3	4	3	17	95	1	2	1	55	0	1	3	3	4	2	1	15000	0	1	1	0	0.5	4	1	8	1	60	3	1	2	5	10	4
49	8	s89	b134	1	3	0	3	4	3	17	95	1	2	1	55	0	1	3	3	4	2	1	15000	0	1	1	0	0.5	4	0	8	1	60	3	1	2	5	10	4
49	9	s89	b134	1	3	0	3	4	3	17	95	1	2	1	55	0	1	3	3	4	2	1	15000	0	1	1	0	0.5	4	0	8	1	60	3	1	2	5	10	4
49	10	s89	b134	1	3	0	3	4	3	17	95	1	2	1	55	0	1	3	3	4	2	1	15000	0	1	1	0	0.5	4	0	8	1	60	3	1	2	5	10	4
49	11	s89	b134	1	3	0	3	4	3	17	95	1	2	1	55	0	1	3	3	4	2	1	15000	0	1	1	0	0.5	4	0	8	1	60	3	1	2	5	10	4
50	1	s76	b157	1	1	1	1	10	3	17	95	0	3	1	40	12	1	3	3	4	4	1.5	10000	0	1	3	0	0.375	9	1	10	1	55	10	1	6	8	9	2
50	2	s76	b157	1	1	1	1	10	3	17	95	0	3	1	40	12	1	3	3	4	4	1.5	10000	0	1	3	0	0.375	9	1	10	1	55	10	1	6	8	9	2
50	3	s76	b157	0	1	1	1	10	3	17	95	1	3	1	40	12	1	3	3	4	4	1.5	10000	0	1	3	0	0.375	9	1	10	1	55	10	1	6	8	9	2
50	4	s76	b157	0	1	1	1	10	3	17	95	1	3	1	40	12	1	3	3	4	4	1.5	10000	0	1	3	0	0.375	9	1	10	1	55	10	1	6	8	9	2
50	5	s76	b157	0	1	1	1	10	3	17	95	1	3	1	40	12	1	3	3	4	4	1.5	10000	0	1	3	0	0.375	9	1	10	1	55	10	1	6	8	9	2
50	6	s76	b157	0	1	1	1	10	3	17	95	1	3	1	40	12	1	3	3	4	4	1.5	10000	0	1	3	0	0.375	9	1	10	1	55	10	1	6	8	9	2
50	7	s76	b157	0	1	1	1	10	3	17	95	1	3	1	40	12	1	3	3	4	4	1.5	10000	0	1	3	0	0.375	9	1	10	1	55	10	1	6	8	9	2
50	8	s76	b157	0	1	1	1	10	3	17	95	1	3	1	40	12	1	3	3	4	4	1.5	10000	0	1	3	0	0.375	9	1	10	1	55	10	1	6	8	9	2
50	9	s76	b157	0	1	1	1	10	3	17	95	1	3	1	40	12	1	3	3	4	4	1.5	10000	0	1	3	0	0.375	9	1	10	1	55	10	1	6	8	9	2
50	10	s76	b157	0	1	1	1	10	3	17	95	1	3	1	40	12	1	3	3	4	4	1.5	10000	0	1	3	0	0.375	9	0	10	1	55	10	1	6	8	9	2
50	11	s76	b157	0	1	1	1	10	3	17	95	1	3	1	40	12	1	3	3	4	4	1.5	10000	0	1	3	0	0.375	9	0	10	1	55	10	1	6	8	9	2
51	1	s73	b123	0	4	0	2	5	3	17	95	0	7	1	48	0	1	3	3	5	3	2	30000	0	1	2	1	0.1	9	1	7	1	59	0	1	5	3	5	5
51	2	s73	b123	0	4	0	2	5	3	17	95	0	7	1	48	0	1	3	3	5	3	2	30000	0	1	2	1	0.1	9	1	7	1	59	0	1	5	3	5	5
51	3	s73	b123	0	4	0	2	5	3	17	95	0	7	1	48	0	1	3	3	5	3	2	30000	0	1	2	1	0.1	9	1	7	1	59	0	1	5	3	5	5
51	4	s73	b123	0	4	0	2	5	3	17	95	0	7	1	48	0	1	3	3	5	3	2	30000	0	1	2	1	0.1	9	1	7	1	59	0	1	5	3	5	5
51	5	s73	b123	0	4	0	2	5	3	17	95	0	7	1	48	0	1	3	3	5	3	2	30000	0	1	2	1	0.1	9	1	7	1	59	0	1	5	3	5	5
51	6	s73	b123	0	4	0	2	5	3	17	95	0	7	1	48	0	1	3	3	5	3	2	30000	0	1	2	1	0.1	9	1	7	1	59	0	1	5	3	5	5
51	7	s73	b123	0	4	0	2	5	3	17	95	1	7	1	48	0	1	3	3	5	3	2	30000	0	1	2	1	0.1	9	0	7	1	59	0	1	5	3	5	5
51	8	s73	b123	0	4	0	2	5	3	17	95	1	7	1	48	0	1	3	3	5	3	2	30000	0	1	2	1	0.1	9	0	7	1	59	0	1	5	3	5	5
51	9	s73	b123	0	4	0	2	5	3	17	95	1	7	1	48	0	1	3	3	5	3	2	30000	0	1	2	1	0.1	9	0	7	1	59	0	1	5	3	5	5
51	10	s73	b123	0	4	0	2	5	3	17	95	1	7	1	48	0	1	3	3	5	3	2	30000	0	1	2	1	0.1	9	0	7	1	59	0	1	5	3	5	5
51	11	s73	b123	0	4	0	2	5	3	17	95	1	7	1	48	0	1	3	3	5	3	2	30000	0	1	2	1	0.1	9	0	7	1	59	0	1	5	3	5	5
53	1	s73	b144	0	2	0	2	10	3	17	95	0	5	1	66	3	1	3	3	3	3	2	50000	0	1	4	0	0.375	9	1	7	1	59	0	1	5	3	7	5
53	2	s73	b144	0	2	0	2	10	3	17	95	0	5	1	66	3	1	3	3	3	3	2	50000	0	1	4	0	0.375	9	1	7	1	59	0	1	5	3	7	5
53	3	s73	b144	0	2	0	2	10	3	17	95	0	5	1	66	3	1	3	3	3	3	2	50000	0	1	4	0	0.375	9	1	7	1	59	0	1	5	3	7	5
53	4	s73	b144	1	2	0	2	10	3	17	95	0	5	1	66	3	1	3	3	3	3	2	50000	0	1	4	0	0.375	9	1	7	1	59	0	1	5	3	7	5
53	5	s73	b144	1	2	0	2	10	3	17	95	1	5	1	66	3	1	3	3	3	3	2	50000	0	1	4	0	0.375	9	1	7	1	59	0	1	5	3	7	5
53	6	s73	b144	1	2	0	2	10	3	17	95	1	5	1	66	3	1	3	3	3	3	2	50000	0	1	4	0	0.375	9	1	7	1	59	0	1	5	3	7	5
53	7	s73	b144	1	2	0	2	10	3	17	95	1	5	1	66	3	1	3	3	3	3	2	50000	0	1	4	0	0.375	9	0	7	1	59	0	1	5	3	7	5
53	8	s73	b144	1	2	0	2	10	3	17	95	1	5	1	66	3	1	3	3	3	3	2	50000	0	1	4	0	0.375	9	0	7	1	59	0	1	5	3	7	5
53	9	s73	b144	1	2	0	2	10	3	17	95	1	5	1	66	3	1	3	3	3	3	2	50000	0	1	4	0	0.375	9	0	7	1	59	0	1	5	3	7	5
53	10	s73	b144	1	2	0	2	10	3	17	95	1	5	1	66	3	1	3	3	3	3	2	50000	0	1	4	0	0.375	9	0	7	1	59	0	1	5	3	7	5
53	11	s73	b144	1	2	0	2	10	3	17	95	1	5	1	66	3	1	3	3	3	3	2	50000	0	1	4	0	0.375	9	0	7	1	59	0	1	5	3	7	5
54	1	s79	b141	1	1	3	2	2	3	17	95	0	6	1	47	10	1	3	3	4	2	2	50000	0	1	10	0	0.125	9	1	7	1	46	10	1	10	8	6	5
54	2	s79	b141	1	1	3	2	2	3	17	95	0	6	1	47	10	1	3	3	4	2	2	50000	0	1	10	0	0.125	9	1	7	1	46	10	1	10	8	6	5
54	3	s79	b141	1	1	3	2	2	3	17	95	0	6	1	47	10	1	3	3	4	2	2	50000	0	1	10	0	0.125	9	1	7	1	46	10	1	10	8	6	5
54	4	s79	b141	1	1	3	2	2	3	17	95	0	6	1	47	10	1	3	3	4	2	2	50000	0	1	10	0	0.125	9	1	7	1	46	10	1	10	8	6	5
54	5	s79	b141	1	1	3	2	2	3	17	95	0	6	1	47	10	1	3	3	4	2	2	50000	0	1	10	0	0.125	9	1	7	1	46	10	1	10	8	6	5
54	6	s79	b141	1	1	3	2	2	3	17	95	1	6	1	47	10	1	3	3	4	2	2	50000	0	1	10	0	0.125	9	1	7	1	46	10	1	10	8	6	5
54	7	s79	b141	0	1	3	2	2	3	17	95	1	6	1	47	10	1	3	3	4	2	2	50000	0	1	10	0	0.125	9	0	7	1	46	10	1	10	8	6	5
54	8	s79	b141	0	1	3	2	2	3	17	95	1	6	1	47	10	1	3	3	4	2	2	50000	0	1	10	0	0.125	9	0	7	1	46	10	1	10	8	6	5
54	9	s79	b141	0	1	3	2	2	3	17	95	1	6	1	47	10	1	3	3	4	2	2	50000	0	1	10	0	0.125	9	0	7	1	46	10	1	10	8	6	5
54	10	s79	b141	0	1	3	2	2	3	17	95	1	6	1	47	10	1	3	3	4	2	2	50000	0	1	10	0	0.125	9	0	7	1	46	10	1	10	8	6	5
54	11	s79	b141	0	1	3	2	2	3	17	95	1	6	1	47	10	1	3	3	4	2	2	50000	0	1	10	0	0.125	9	0	7	1	46	10	1	10	8	6	5
55	1	s71	b179	0	2	1	2	5	3	17	95	0	6	1	47	10	1	3	3	6	4	3	30000	0	1	0.5	0	0.25	4	1	9	1	45	0	1	4	2	6	3
55	2	s71	b179	0	2	1	2	5	3	17	95	0	6	1	47	10	1	3	3	6	4	3	30000	0	1	0.5	0	0.25	4	1	9	1	45	0	1	4	2	6	3
55	3	s71	b179	1	2	1	2	5	3	17	95	0	6	1	47	10	1	3	3	6	4	3	30000	0	1	0.5	0	0.25	4	1	9	1	45	0	1	4	2	6	3
55	4	s71	b179	1	2	1	2	5	3	17	95	0	6	1	47	10	1	3	3	6	4	3	30000	0	1	0.5	0	0.25	4	1	9	1	45	0	1	4	2	6	3
55	5	s71	b179	1	2	1	2	5	3	17	95	0	6	1	47	10	1	3	3	6	4	3	30000	0	1	0.5	0	0.25	4	1	9	1	45	0	1	4	2	6	3
55	6	s71	b179	1	2	1	2	5	3	17	95	1	6	1	47	10	1	3	3	6	4	3	30000	0	1	0.5	0	0.25	4	1	9	1	45	0	1	4	2	6	3
55	7	s71	b179	1	2	1	2	5	3	17	95	1	6	1	47	10	1	3	3	6	4	3	30000	0	1	0.5	0	0.25	4	1	9	1	45	0	1	4	2	6	3
55	8	s71	b179	1	2	1	2	5	3	17	95	1	6	1	47	10	1	3	3	6	4	3	30000	0	1	0.5	0	0.25	4	1	9	1	45	0	1	4	2	6	3
55	9	s71	b179	1	2	1	2	5	3	17	95	1	6	1	47	10	1	3	3	6	4	3	30000	0	1	0.5	0	0.25	4	0	9	1	45	0	1	4	2	6	3
55	10	s71	b179	1	2	1	2	5	3	17	95	1	6	1	47	10	1	3	3	6	4	3	30000	0	1	0.5	0	0.25	4	0	9	1	45	0	1	4	2	6	3
55	11	s71	b179	1	2	1	2	5	3	17	95	1	6	1	47	10	1	3	3	6	4	3	30000	0	1	0.5	0	0.25	4	0	9	1	45	0	1	4	2	6	3
56	1	s79	b155	0	2	3	2	5	3	17	95	0	7	1	46	2	1	3	3	4	2	1.5	50000	0	1	3	0	0.25	9	1	7	1	46	10	1	10	8	5	5
56	2	s79	b155	0	2	3	2	5	3	17	95	0	7	1	46	2	1	3	3	4	2	1.5	50000	0	1	3	0	0.25	9	1	7	1	46	10	1	10	8	5	5
56	3	s79	b155	0	2	3	2	5	3	17	95	0	7	1	46	2	1	3	3	4	2	1.5	50000	0	1	3	0	0.25	9	1	7	1	46	10	1	10	8	5	5
56	4	s79	b155	0	2	3	2	5	3	17	95	0	7	1	46	2	1	3	3	4	2	1.5	50000	0	1	3	0	0.25	9	1	7	1	46	10	1	10	8	5	5
56	5	s79	b155	1	2	3	2	5	3	17	95	0	7	1	46	2	1	3	3	4	2	1.5	50000	0	1	3	0	0.25	9	1	7	1	46	10	1	10	8	5	5
56	6	s79	b155	1	2	3	2	5	3	17	95	0	7	1	46	2	1	3	3	4	2	1.5	50000	0	1	3	0	0.25	9	1	7	1	46	10	1	10	8	5	5
56	7	s79	b155	1	2	3	2	5	3	17	95	1	7	1	46	2	1	3	3	4	2	1.5	50000	0	1	3	0	0.25	9	0	7	1	46	10	1	10	8	5	5
56	8	s79	b155	1	2	3	2	5	3	17	95	1	7	1	46	2	1	3	3	4	2	1.5	50000	0	1	3	0	0.25	9	0	7	1	46	10	1	10	8	5	5
56	9	s79	b155	1	2	3	2	5	3	17	95	1	7	1	46	2	1	3	3	4	2	1.5	50000	0	1	3	0	0.25	9	0	7	1	46	10	1	10	8	5	5
56	10	s79	b155	1	2	3	2	5	3	17	95	1	7	1	46	2	1	3	3	4	2	1.5	50000	0	1	3	0	0.25	9	0	7	1	46	10	1	10	8	5	5
56	11	s79	b155	1	2	3	2	5	3	17	95	1	7	1	46	2	1	3	3	4	2	1.5	50000	0	1	3	0	0.25	9	0	7	1	46	10	1	10	8	5	5
57	1	s89	b156	0	4	0	3	1	3	17	95	0	2	1	57	0	1	3	3	3	3	0.85	40000	0	1	3	0	0.125	4	1	8	1	60	3	1	2	5	10	4
57	2	s89	b156	0	4	0	3	1	3	17	95	1	2	1	57	0	1	3	3	3	3	0.85	40000	0	1	3	0	0.125	4	1	8	1	60	3	1	2	5	10	4
57	3	s89	b156	0	4	0	3	1	3	17	95	1	2	1	57	0	1	3	3	3	3	0.85	40000	0	1	3	0	0.125	4	1	8	1	60	3	1	2	5	10	4
57	4	s89	b156	0	4	0	3	1	3	17	95	1	2	1	57	0	1	3	3	3	3	0.85	40000	0	1	3	0	0.125	4	1	8	1	60	3	1	2	5	10	4
57	5	s89	b156	0	4	0	3	1	3	17	95	1	2	1	57	0	1	3	3	3	3	0.85	40000	0	1	3	0	0.125	4	1	8	1	60	3	1	2	5	10	4
57	6	s89	b156	0	4	0	3	1	3	17	95	1	2	1	57	0	1	3	3	3	3	0.85	40000	0	1	3	0	0.125	4	1	8	1	60	3	1	2	5	10	4
57	7	s89	b156	0	4	0	3	1	3	17	95	1	2	1	57	0	1	3	3	3	3	0.85	40000	0	1	3	0	0.125	4	1	8	1	60	3	1	2	5	10	4
57	8	s89	b156	0	4	0	3	1	3	17	95	1	2	1	57	0	1	3	3	3	3	0.85	40000	0	1	3	0	0.125	4	0	8	1	60	3	1	2	5	10	4
57	9	s89	b156	0	4	0	3	1	3	17	95	1	2	1	57	0	1	3	3	3	3	0.85	40000	0	1	3	0	0.125	4	0	8	1	60	3	1	2	5	10	4
57	10	s89	b156	0	4	0	3	1	3	17	95	1	2	1	57	0	1	3	3	3	3	0.85	40000	0	1	3	0	0.125	4	0	8	1	60	3	1	2	5	10	4
57	11	s89	b156	0	4	0	3	1	3	17	95	1	2	1	57	0	1	3	3	3	3	0.85	40000	0	1	3	0	0.125	4	0	8	1	60	3	1	2	5	10	4
58	1	s60	b63	1	1	0	4	10	2	8	20	0	4	0	35	4	1	2	2	3	1	1	25000	0	1	3	1	0.5	5	1	8	0	43	0	1	6	4	8	4
58	2	s60	b63	1	1	0	4	10	2	8	20	0	4	0	35	4	1	2	2	3	1	1	25000	0	1	3	1	0.5	5	1	8	0	43	0	1	6	4	8	4
58	3	s60	b63	1	1	0	4	10	2	8	20	0	4	0	35	4	1	2	2	3	1	1	25000	0	1	3	1	0.5	5	1	8	0	43	0	1	6	4	8	4
58	4	s60	b63	0	1	0	4	10	2	8	20	1	4	0	35	4	1	2	2	3	1	1	25000	0	1	3	1	0.5	5	1	8	0	43	0	1	6	4	8	4
58	5	s60	b63	0	1	0	4	10	2	8	20	1	4	0	35	4	1	2	2	3	1	1	25000	0	1	3	1	0.5	5	1	8	0	43	0	1	6	4	8	4
58	6	s60	b63	0	1	0	4	10	2	8	20	1	4	0	35	4	1	2	2	3	1	1	25000	0	1	3	1	0.5	5	1	8	0	43	0	1	6	4	8	4
58	7	s60	b63	0	1	0	4	10	2	8	20	1	4	0	35	4	1	2	2	3	1	1	25000	0	1	3	1	0.5	5	1	8	0	43	0	1	6	4	8	4
58	8	s60	b63	0	1	0	4	10	2	8	20	1	4	0	35	4	1	2	2	3	1	1	25000	0	1	3	1	0.5	5	0	8	0	43	0	1	6	4	8	4
58	9	s60	b63	0	1	0	4	10	2	8	20	1	4	0	35	4	1	2	2	3	1	1	25000	0	1	3	1	0.5	5	0	8	0	43	0	1	6	4	8	4
58	10	s60	b63	0	1	0	4	10	2	8	20	1	4	0	35	4	1	2	2	3	1	1	25000	0	1	3	1	0.5	5	0	8	0	43	0	1	6	4	8	4
58	11	s60	b63	0	1	0	4	10	2	8	20	1	4	0	35	4	1	2	2	3	1	1	25000	0	1	3	1	0.5	5	0	8	0	43	0	1	6	4	8	4
59	1	s41	b83	1	1	0	1	9	2	8	20	0	7	1	44	12	1	2	2	7	5	1.5	16000	0	1	1	0	0.75	10	1	6	1	65	0	1	5	2	5	6
59	2	s41	b83	1	1	0	1	9	2	8	20	0	7	1	44	12	1	2	2	7	5	1.5	16000	0	1	1	0	0.75	10	1	6	1	65	0	1	5	2	5	6
59	3	s41	b83	1	1	0	1	9	2	8	20	0	7	1	44	12	1	2	2	7	5	1.5	16000	0	1	1	0	0.75	10	1	6	1	65	0	1	5	2	5	6
59	4	s41	b83	1	1	0	1	9	2	8	20	0	7	1	44	12	1	2	2	7	5	1.5	16000	0	1	1	0	0.75	10	1	6	1	65	0	1	5	2	5	6
59	5	s41	b83	1	1	0	1	9	2	8	20	0	7	1	44	12	1	2	2	7	5	1.5	16000	0	1	1	0	0.75	10	1	6	1	65	0	1	5	2	5	6
59	6	s41	b83	0	1	0	1	9	2	8	20	0	7	1	44	12	1	2	2	7	5	1.5	16000	0	1	1	0	0.75	10	0	6	1	65	0	1	5	2	5	6
59	7	s41	b83	0	1	0	1	9	2	8	20	1	7	1	44	12	1	2	2	7	5	1.5	16000	0	1	1	0	0.75	10	0	6	1	65	0	1	5	2	5	6
59	8	s41	b83	0	1	0	1	9	2	8	20	1	7	1	44	12	1	2	2	7	5	1.5	16000	0	1	1	0	0.75	10	0	6	1	65	0	1	5	2	5	6
59	9	s41	b83	0	1	0	1	9	2	8	20	1	7	1	44	12	1	2	2	7	5	1.5	16000	0	1	1	0	0.75	10	0	6	1	65	0	1	5	2	5	6
59	10	s41	b83	0	1	0	1	9	2	8	20	1	7	1	44	12	1	2	2	7	5	1.5	16000	0	1	1	0	0.75	10	0	6	1	65	0	1	5	2	5	6
59	11	s41	b83	0	1	0	1	9	2	8	20	1	7	1	44	12	1	2	2	7	5	1.5	16000	0	1	1	0	0.75	10	0	6	1	65	0	1	5	2	5	6
60	1	s60	b94	1	1	0	4	5	2	8	20	0	5	1	45	0	1	2	2	4	2	2	12000	0	1	1	0	0.5	5	1	8	0	43	0	1	6	4	7	4
60	2	s60	b94	1	1	0	4	5	2	8	20	0	5	1	45	0	1	2	2	4	2	2	12000	0	1	1	0	0.5	5	1	8	0	43	0	1	6	4	7	4
60	3	s60	b94	0	1	0	4	5	2	8	20	0	5	1	45	0	1	2	2	4	2	2	12000	0	1	1	0	0.5	5	1	8	0	43	0	1	6	4	7	4
60	4	s60	b94	0	1	0	4	5	2	8	20	0	5	1	45	0	1	2	2	4	2	2	12000	0	1	1	0	0.5	5	1	8	0	43	0	1	6	4	7	4
60	5	s60	b94	0	1	0	4	5	2	8	20	1	5	1	45	0	1	2	2	4	2	2	12000	0	1	1	0	0.5	5	1	8	0	43	0	1	6	4	7	4
60	6	s60	b94	0	1	0	4	5	2	8	20	1	5	1	45	0	1	2	2	4	2	2	12000	0	1	1	0	0.5	5	1	8	0	43	0	1	6	4	7	4
60	7	s60	b94	0	1	0	4	5	2	8	20	1	5	1	45	0	1	2	2	4	2	2	12000	0	1	1	0	0.5	5	1	8	0	43	0	1	6	4	7	4
60	8	s60	b94	0	1	0	4	5	2	8	20	1	5	1	45	0	1	2	2	4	2	2	12000	0	1	1	0	0.5	5	0	8	0	43	0	1	6	4	7	4
60	9	s60	b94	0	1	0	4	5	2	8	20	1	5	1	45	0	1	2	2	4	2	2	12000	0	1	1	0	0.5	5	0	8	0	43	0	1	6	4	7	4
60	10	s60	b94	0	1	0	4	5	2	8	20	1	5	1	45	0	1	2	2	4	2	2	12000	0	1	1	0	0.5	5	0	8	0	43	0	1	6	4	7	4
60	11	s60	b94	0	1	0	4	5	2	8	20	1	5	1	45	0	1	2	2	4	2	2	12000	0	1	1	0	0.5	5	0	8	0	43	0	1	6	4	7	4
61	1	s60	b102	1	3	0	4	10	2	8	20	0	6	1	42	3	1	2	2	5	3	2	51000	0	1	2	0	0.5	5	1	8	0	43	0	1	6	4	6	4
61	2	s60	b102	1	3	0	4	10	2	8	20	0	6	1	42	3	1	2	2	5	3	2	51000	0	1	2	0	0.5	5	1	8	0	43	0	1	6	4	6	4
61	3	s60	b102	1	3	0	4	10	2	8	20	0	6	1	42	3	1	2	2	5	3	2	51000	0	1	2	0	0.5	5	1	8	0	43	0	1	6	4	6	4
61	4	s60	b102	1	3	0	4	10	2	8	20	0	6	1	42	3	1	2	2	5	3	2	51000	0	1	2	0	0.5	5	1	8	0	43	0	1	6	4	6	4
61	5	s60	b102	1	3	0	4	10	2	8	20	0	6	1	42	3	1	2	2	5	3	2	51000	0	1	2	0	0.5	5	1	8	0	43	0	1	6	4	6	4
61	6	s60	b102	1	3	0	4	10	2	8	20	1	6	1	42	3	1	2	2	5	3	2	51000	0	1	2	0	0.5	5	1	8	0	43	0	1	6	4	6	4
61	7	s60	b102	1	3	0	4	10	2	8	20	1	6	1	42	3	1	2	2	5	3	2	51000	0	1	2	0	0.5	5	1	8	0	43	0	1	6	4	6	4
61	8	s60	b102	1	3	0	4	10	2	8	20	1	6	1	42	3	1	2	2	5	3	2	51000	0	1	2	0	0.5	5	0	8	0	43	0	1	6	4	6	4
61	9	s60	b102	1	3	0	4	10	2	8	20	1	6	1	42	3	1	2	2	5	3	2	51000	0	1	2	0	0.5	5	0	8	0	43	0	1	6	4	6	4
61	10	s60	b102	1	3	0	4	10	2	8	20	1	6	1	42	3	1	2	2	5	3	2	51000	0	1	2	0	0.5	5	0	8	0	43	0	1	6	4	6	4
61	11	s60	b102	1	3	0	4	10	2	8	20	1	6	1	42	3	1	2	2	5	3	2	51000	0	1	2	0	0.5	5	0	8	0	43	0	1	6	4	6	4
62	1	s60	b103	1	1	0	4	7	2	8	20	0	7	1	63	0	1	2	2	6	2	3	31000	0	3	5	0	0.5	5	1	8	0	43	0	1	6	4	5	4
62	2	s60	b103	1	1	0	4	7	2	8	20	0	7	1	63	0	1	2	2	6	2	3	31000	0	3	5	0	0.5	5	1	8	0	43	0	1	6	4	5	4
62	3	s60	b103	1	1	0	4	7	2	8	20	0	7	1	63	0	1	2	2	6	2	3	31000	0	3	5	0	0.5	5	1	8	0	43	0	1	6	4	5	4
62	4	s60	b103	1	1	0	4	7	2	8	20	0	7	1	63	0	1	2	2	6	2	3	31000	0	3	5	0	0.5	5	1	8	0	43	0	1	6	4	5	4
62	5	s60	b103	1	1	0	4	7	2	8	20	0	7	1	63	0	1	2	2	6	2	3	31000	0	3	5	0	0.5	5	1	8	0	43	0	1	6	4	5	4
62	6	s60	b103	1	1	0	4	7	2	8	20	0	7	1	63	0	1	2	2	6	2	3	31000	0	3	5	0	0.5	5	1	8	0	43	0	1	6	4	5	4
62	7	s60	b103	1	1	0	4	7	2	8	20	1	7	1	63	0	1	2	2	6	2	3	31000	0	3	5	0	0.5	5	1	8	0	43	0	1	6	4	5	4
62	8	s60	b103	1	1	0	4	7	2	8	20	1	7	1	63	0	1	2	2	6	2	3	31000	0	3	5	0	0.5	5	0	8	0	43	0	1	6	4	5	4
62	9	s60	b103	0	1	0	4	7	2	8	20	1	7	1	63	0	1	2	2	6	2	3	31000	0	3	5	0	0.5	5	0	8	0	43	0	1	6	4	5	4
62	10	s60	b103	0	1	0	4	7	2	8	20	1	7	1	63	0	1	2	2	6	2	3	31000	0	3	5	0	0.5	5	0	8	0	43	0	1	6	4	5	4
62	11	s60	b103	0	1	0	4	7	2	8	20	1	7	1	63	0	1	2	2	6	2	3	31000	0	3	5	0	0.5	5	0	8	0	43	0	1	6	4	5	4
63	1	s35	b57	0	2	1	2	10	2	8	20	0	4	1	61	3	1	2	2	6	4	3	50400	0	1	2	1	0.5	5	1	6	1	65	0	1	10	10	8	6
63	2	s35	b57	0	2	1	2	10	2	8	20	0	4	1	61	3	1	2	2	6	4	3	50400	0	1	2	1	0.5	5	1	6	1	65	0	1	10	10	8	6
63	3	s35	b57	0	2	1	2	10	2	8	20	0	4	1	61	3	1	2	2	6	4	3	50400	0	1	2	1	0.5	5	1	6	1	65	0	1	10	10	8	6
63	4	s35	b57	1	2	1	2	10	2	8	20	1	4	1	61	3	1	2	2	6	4	3	50400	0	1	2	1	0.5	5	1	6	1	65	0	1	10	10	8	6
63	5	s35	b57	1	2	1	2	10	2	8	20	1	4	1	61	3	1	2	2	6	4	3	50400	0	1	2	1	0.5	5	1	6	1	65	0	1	10	10	8	6
63	6	s35	b57	1	2	1	2	10	2	8	20	1	4	1	61	3	1	2	2	6	4	3	50400	0	1	2	1	0.5	5	0	6	1	65	0	1	10	10	8	6
63	7	s35	b57	1	2	1	2	10	2	8	20	1	4	1	61	3	1	2	2	6	4	3	50400	0	1	2	1	0.5	5	0	6	1	65	0	1	10	10	8	6
63	8	s35	b57	1	2	1	2	10	2	8	20	1	4	1	61	3	1	2	2	6	4	3	50400	0	1	2	1	0.5	5	0	6	1	65	0	1	10	10	8	6
63	9	s35	b57	1	2	1	2	10	2	8	20	1	4	1	61	3	1	2	2	6	4	3	50400	0	1	2	1	0.5	5	0	6	1	65	0	1	10	10	8	6
63	10	s35	b57	1	2	1	2	10	2	8	20	1	4	1	61	3	1	2	2	6	4	3	50400	0	1	2	1	0.5	5	0	6	1	65	0	1	10	10	8	6
63	11	s35	b57	1	2	1	2	10	2	8	20	1	4	1	61	3	1	2	2	6	4	3	50400	0	1	2	1	0.5	5	0	6	1	65	0	1	10	10	8	6
64	1	s86	b151	1	1	0	4	5	3	17	95	0	6	1	53	3	1	3	3	4	4	1	30000	0	1	2	0	0.125	5	1	7	1	64	6	1	10	5	6	5
64	2	s86	b151	1	1	0	4	5	3	17	95	0	6	1	53	3	1	3	3	4	4	1	30000	0	1	2	0	0.125	5	1	7	1	64	6	1	10	5	6	5
64	3	s86	b151	0	1	0	4	5	3	17	95	0	6	1	53	3	1	3	3	4	4	1	30000	0	1	2	0	0.125	5	1	7	1	64	6	1	10	5	6	5
64	4	s86	b151	0	1	0	4	5	3	17	95	0	6	1	53	3	1	3	3	4	4	1	30000	0	1	2	0	0.125	5	1	7	1	64	6	1	10	5	6	5
64	5	s86	b151	0	1	0	4	5	3	17	95	0	6	1	53	3	1	3	3	4	4	1	30000	0	1	2	0	0.125	5	1	7	1	64	6	1	10	5	6	5
64	6	s86	b151	0	1	0	4	5	3	17	95	1	6	1	53	3	1	3	3	4	4	1	30000	0	1	2	0	0.125	5	1	7	1	64	6	1	10	5	6	5
64	7	s86	b151	0	1	0	4	5	3	17	95	1	6	1	53	3	1	3	3	4	4	1	30000	0	1	2	0	0.125	5	0	7	1	64	6	1	10	5	6	5
64	8	s86	b151	0	1	0	4	5	3	17	95	1	6	1	53	3	1	3	3	4	4	1	30000	0	1	2	0	0.125	5	0	7	1	64	6	1	10	5	6	5
64	9	s86	b151	0	1	0	4	5	3	17	95	1	6	1	53	3	1	3	3	4	4	1	30000	0	1	2	0	0.125	5	0	7	1	64	6	1	10	5	6	5
64	10	s86	b151	0	1	0	4	5	3	17	95	1	6	1	53	3	1	3	3	4	4	1	30000	0	1	2	0	0.125	5	0	7	1	64	6	1	10	5	6	5
64	11	s86	b151	0	1	0	4	5	3	17	95	1	6	1	53	3	1	3	3	4	4	1	30000	0	1	2	0	0.125	5	0	7	1	64	6	1	10	5	6	5
65	1	s95	b126	0	2	2	1	4	3	17	95	0	2	1	48	4	1	3	3	6	2	1	25000	0	1	0.5	1	0.125	4	1	7	1	46	7	1	5	3	10	5
65	2	s95	b126	0	2	2	1	4	3	17	95	1	2	1	48	4	1	3	3	6	2	1	25000	0	1	0.5	1	0.125	4	1	7	1	46	7	1	5	3	10	5
65	3	s95	b126	1	2	2	1	4	3	17	95	1	2	1	48	4	1	3	3	6	2	1	25000	0	1	0.5	1	0.125	4	1	7	1	46	7	1	5	3	10	5
65	4	s95	b126	1	2	2	1	4	3	17	95	1	2	1	48	4	1	3	3	6	2	1	25000	0	1	0.5	1	0.125	4	1	7	1	46	7	1	5	3	10	5
65	5	s95	b126	1	2	2	1	4	3	17	95	1	2	1	48	4	1	3	3	6	2	1	25000	0	1	0.5	1	0.125	4	1	7	1	46	7	1	5	3	10	5
65	6	s95	b126	1	2	2	1	4	3	17	95	1	2	1	48	4	1	3	3	6	2	1	25000	0	1	0.5	1	0.125	4	1	7	1	46	7	1	5	3	10	5
65	7	s95	b126	1	2	2	1	4	3	17	95	1	2	1	48	4	1	3	3	6	2	1	25000	0	1	0.5	1	0.125	4	0	7	1	46	7	1	5	3	10	5
65	8	s95	b126	1	2	2	1	4	3	17	95	1	2	1	48	4	1	3	3	6	2	1	25000	0	1	0.5	1	0.125	4	0	7	1	46	7	1	5	3	10	5
65	9	s95	b126	1	2	2	1	4	3	17	95	1	2	1	48	4	1	3	3	6	2	1	25000	0	1	0.5	1	0.125	4	0	7	1	46	7	1	5	3	10	5
65	10	s95	b126	1	2	2	1	4	3	17	95	1	2	1	48	4	1	3	3	6	2	1	25000	0	1	0.5	1	0.125	4	0	7	1	46	7	1	5	3	10	5
65	11	s95	b126	1	2	2	1	4	3	17	95	1	2	1	48	4	1	3	3	6	2	1	25000	0	1	0.5	1	0.125	4	0	7	1	46	7	1	5	3	10	5
66	1	s80	b177	1	3	3	2	9	3	17	95	0	6	1	38	12	1	3	3	3	3	0.5	30000	0	1	1	1	0.25	10	1	6	1	42	10	1	5	2	6	6
66	2	s80	b177	1	3	3	2	9	3	17	95	0	6	1	38	12	1	3	3	3	3	0.5	30000	0	1	1	1	0.25	10	1	6	1	42	10	1	5	2	6	6
66	3	s80	b177	1	3	3	2	9	3	17	95	0	6	1	38	12	1	3	3	3	3	0.5	30000	0	1	1	1	0.25	10	1	6	1	42	10	1	5	2	6	6
66	4	s80	b177	1	3	3	2	9	3	17	95	0	6	1	38	12	1	3	3	3	3	0.5	30000	0	1	1	1	0.25	10	1	6	1	42	10	1	5	2	6	6
66	5	s80	b177	1	3	3	2	9	3	17	95	0	6	1	38	12	1	3	3	3	3	0.5	30000	0	1	1	1	0.25	10	1	6	1	42	10	1	5	2	6	6
66	6	s80	b177	1	3	3	2	9	3	17	95	1	6	1	38	12	1	3	3	3	3	0.5	30000	0	1	1	1	0.25	10	0	6	1	42	10	1	5	2	6	6
66	7	s80	b177	1	3	3	2	9	3	17	95	1	6	1	38	12	1	3	3	3	3	0.5	30000	0	1	1	1	0.25	10	0	6	1	42	10	1	5	2	6	6
66	8	s80	b177	1	3	3	2	9	3	17	95	1	6	1	38	12	1	3	3	3	3	0.5	30000	0	1	1	1	0.25	10	0	6	1	42	10	1	5	2	6	6
66	9	s80	b177	1	3	3	2	9	3	17	95	1	6	1	38	12	1	3	3	3	3	0.5	30000	0	1	1	1	0.25	10	0	6	1	42	10	1	5	2	6	6
66	10	s80	b177	1	3	3	2	9	3	17	95	1	6	1	38	12	1	3	3	3	3	0.5	30000	0	1	1	1	0.25	10	0	6	1	42	10	1	5	2	6	6
66	11	s80	b177	1	3	3	2	9	3	17	95	1	6	1	38	12	1	3	3	3	3	0.5	30000	0	1	1	1	0.25	10	0	6	1	42	10	1	5	2	6	6
67	1	s86	b184	1	1	0	4	9	3	17	95	0	3	1	50	0	1	3	3	6	2	2	87000	0	1	0.333333333	1	0.5	5	1	7	1	64	6	1	10	5	9	5
67	2	s86	b184	1	1	0	4	9	3	17	95	0	3	1	50	0	1	3	3	6	2	2	87000	0	1	0.333333333	1	0.5	5	1	7	1	64	6	1	10	5	9	5
67	3	s86	b184	1	1	0	4	9	3	17	95	1	3	1	50	0	1	3	3	6	2	2	87000	0	1	0.333333333	1	0.5	5	1	7	1	64	6	1	10	5	9	5
67	4	s86	b184	0	1	0	4	9	3	17	95	1	3	1	50	0	1	3	3	6	2	2	87000	0	1	0.333333333	1	0.5	5	1	7	1	64	6	1	10	5	9	5
67	5	s86	b184	0	1	0	4	9	3	17	95	1	3	1	50	0	1	3	3	6	2	2	87000	0	1	0.333333333	1	0.5	5	1	7	1	64	6	1	10	5	9	5
67	6	s86	b184	0	1	0	4	9	3	17	95	1	3	1	50	0	1	3	3	6	2	2	87000	0	1	0.333333333	1	0.5	5	1	7	1	64	6	1	10	5	9	5
67	7	s86	b184	0	1	0	4	9	3	17	95	1	3	1	50	0	1	3	3	6	2	2	87000	0	1	0.333333333	1	0.5	5	0	7	1	64	6	1	10	5	9	5
67	8	s86	b184	0	1	0	4	9	3	17	95	1	3	1	50	0	1	3	3	6	2	2	87000	0	1	0.333333333	1	0.5	5	0	7	1	64	6	1	10	5	9	5
67	9	s86	b184	0	1	0	4	9	3	17	95	1	3	1	50	0	1	3	3	6	2	2	87000	0	1	0.333333333	1	0.5	5	0	7	1	64	6	1	10	5	9	5
67	10	s86	b184	0	1	0	4	9	3	17	95	1	3	1	50	0	1	3	3	6	2	2	87000	0	1	0.333333333	1	0.5	5	0	7	1	64	6	1	10	5	9	5
67	11	s86	b184	0	1	0	4	9	3	17	95	1	3	1	50	0	1	3	3	6	2	2	87000	0	1	0.333333333	1	0.5	5	0	7	1	64	6	1	10	5	9	5
68	1	s86	b153	1	1	0	4	4	3	17	95	0	6	1	70	2	1	3	3	7	6	1.5	30000	0	1	3	0	0.125	5	1	7	1	64	6	1	10	5	6	5
68	2	s86	b153	1	1	0	4	4	3	17	95	0	6	1	70	2	1	3	3	7	6	1.5	30000	0	1	3	0	0.125	5	1	7	1	64	6	1	10	5	6	5
68	3	s86	b153	1	1	0	4	4	3	17	95	0	6	1	70	2	1	3	3	7	6	1.5	30000	0	1	3	0	0.125	5	1	7	1	64	6	1	10	5	6	5
68	4	s86	b153	1	1	0	4	4	3	17	95	0	6	1	70	2	1	3	3	7	6	1.5	30000	0	1	3	0	0.125	5	1	7	1	64	6	1	10	5	6	5
68	5	s86	b153	1	1	0	4	4	3	17	95	0	6	1	70	2	1	3	3	7	6	1.5	30000	0	1	3	0	0.125	5	1	7	1	64	6	1	10	5	6	5
68	6	s86	b153	0	1	0	4	4	3	17	95	1	6	1	70	2	1	3	3	7	6	1.5	30000	0	1	3	0	0.125	5	1	7	1	64	6	1	10	5	6	5
68	7	s86	b153	0	1	0	4	4	3	17	95	1	6	1	70	2	1	3	3	7	6	1.5	30000	0	1	3	0	0.125	5	0	7	1	64	6	1	10	5	6	5
68	8	s86	b153	0	1	0	4	4	3	17	95	1	6	1	70	2	1	3	3	7	6	1.5	30000	0	1	3	0	0.125	5	0	7	1	64	6	1	10	5	6	5
68	9	s86	b153	0	1	0	4	4	3	17	95	1	6	1	70	2	1	3	3	7	6	1.5	30000	0	1	3	0	0.125	5	0	7	1	64	6	1	10	5	6	5
68	10	s86	b153	0	1	0	4	4	3	17	95	1	6	1	70	2	1	3	3	7	6	1.5	30000	0	1	3	0	0.125	5	0	7	1	64	6	1	10	5	6	5
68	11	s86	b153	0	1	0	4	4	3	17	95	1	6	1	70	2	1	3	3	7	6	1.5	30000	0	1	3	0	0.125	5	0	7	1	64	6	1	10	5	6	5
69	1	s50	b66	1	1	0	3	7	2	8	20	0	8	1	30	10	1	2	2	7	3	1.5	25000	0	1	3	1	0.75	7	1	2	1	35	10	1	5	4	4	10
69	2	s50	b66	1	1	0	3	7	2	8	20	0	8	1	30	10	1	2	2	7	3	1.5	25000	0	1	3	1	0.75	7	0	2	1	35	10	1	5	4	4	10
69	3	s50	b66	1	1	0	3	7	2	8	20	0	8	1	30	10	1	2	2	7	3	1.5	25000	0	1	3	1	0.75	7	0	2	1	35	10	1	5	4	4	10
69	4	s50	b66	1	1	0	3	7	2	8	20	0	8	1	30	10	1	2	2	7	3	1.5	25000	0	1	3	1	0.75	7	0	2	1	35	10	1	5	4	4	10
69	5	s50	b66	0	1	0	3	7	2	8	20	0	8	1	30	10	1	2	2	7	3	1.5	25000	0	1	3	1	0.75	7	0	2	1	35	10	1	5	4	4	10
69	6	s50	b66	0	1	0	3	7	2	8	20	0	8	1	30	10	1	2	2	7	3	1.5	25000	0	1	3	1	0.75	7	0	2	1	35	10	1	5	4	4	10
69	7	s50	b66	0	1	0	3	7	2	8	20	0	8	1	30	10	1	2	2	7	3	1.5	25000	0	1	3	1	0.75	7	0	2	1	35	10	1	5	4	4	10
69	8	s50	b66	0	1	0	3	7	2	8	20	1	8	1	30	10	1	2	2	7	3	1.5	25000	0	1	3	1	0.75	7	0	2	1	35	10	1	5	4	4	10
69	9	s50	b66	0	1	0	3	7	2	8	20	1	8	1	30	10	1	2	2	7	3	1.5	25000	0	1	3	1	0.75	7	0	2	1	35	10	1	5	4	4	10
69	10	s50	b66	0	1	0	3	7	2	8	20	1	8	1	30	10	1	2	2	7	3	1.5	25000	0	1	3	1	0.75	7	0	2	1	35	10	1	5	4	4	10
69	11	s50	b66	0	1	0	3	7	2	8	20	1	8	1	30	10	1	2	2	7	3	1.5	25000	0	1	3	1	0.75	7	0	2	1	35	10	1	5	4	4	10
70	1	s51	b71	1	1	3	2	5	2	8	20	0	7	1	43	10	1	2	2	4	2	1	37000	0	1	8	1	0.5	10	1	2	1	55	2	1	8	2.5	5	10
70	2	s51	b71	1	1	3	2	5	2	8	20	0	7	1	43	10	1	2	2	4	2	1	37000	0	1	8	1	0.5	10	0	2	1	55	2	1	8	2.5	5	10
70	3	s51	b71	1	1	3	2	5	2	8	20	0	7	1	43	10	1	2	2	4	2	1	37000	0	1	8	1	0.5	10	0	2	1	55	2	1	8	2.5	5	10
70	4	s51	b71	0	1	3	2	5	2	8	20	0	7	1	43	10	1	2	2	4	2	1	37000	0	1	8	1	0.5	10	0	2	1	55	2	1	8	2.5	5	10
70	5	s51	b71	0	1	3	2	5	2	8	20	0	7	1	43	10	1	2	2	4	2	1	37000	0	1	8	1	0.5	10	0	2	1	55	2	1	8	2.5	5	10
70	6	s51	b71	0	1	3	2	5	2	8	20	0	7	1	43	10	1	2	2	4	2	1	37000	0	1	8	1	0.5	10	0	2	1	55	2	1	8	2.5	5	10
70	7	s51	b71	0	1	3	2	5	2	8	20	1	7	1	43	10	1	2	2	4	2	1	37000	0	1	8	1	0.5	10	0	2	1	55	2	1	8	2.5	5	10
70	8	s51	b71	0	1	3	2	5	2	8	20	1	7	1	43	10	1	2	2	4	2	1	37000	0	1	8	1	0.5	10	0	2	1	55	2	1	8	2.5	5	10
70	9	s51	b71	0	1	3	2	5	2	8	20	1	7	1	43	10	1	2	2	4	2	1	37000	0	1	8	1	0.5	10	0	2	1	55	2	1	8	2.5	5	10
70	10	s51	b71	0	1	3	2	5	2	8	20	1	7	1	43	10	1	2	2	4	2	1	37000	0	1	8	1	0.5	10	0	2	1	55	2	1	8	2.5	5	10
70	11	s51	b71	0	1	3	2	5	2	8	20	1	7	1	43	10	1	2	2	4	2	1	37000	0	1	8	1	0.5	10	0	2	1	55	2	1	8	2.5	5	10
71	1	s51	b70	0	4	3	2	9	2	8	20	0	6	1	45	5	1	2	2	5	2	2	21000	0	1	6	1	0.5	10	1	2	1	55	2	1	8	2.5	6	10
71	2	s51	b70	0	4	3	2	9	2	8	20	0	6	1	45	5	1	2	2	5	2	2	21000	0	1	6	1	0.5	10	0	2	1	55	2	1	8	2.5	6	10
71	3	s51	b70	0	4	3	2	9	2	8	20	0	6	1	45	5	1	2	2	5	2	2	21000	0	1	6	1	0.5	10	0	2	1	55	2	1	8	2.5	6	10
71	4	s51	b70	1	4	3	2	9	2	8	20	0	6	1	45	5	1	2	2	5	2	2	21000	0	1	6	1	0.5	10	0	2	1	55	2	1	8	2.5	6	10
71	5	s51	b70	1	4	3	2	9	2	8	20	0	6	1	45	5	1	2	2	5	2	2	21000	0	1	6	1	0.5	10	0	2	1	55	2	1	8	2.5	6	10
71	6	s51	b70	1	4	3	2	9	2	8	20	1	6	1	45	5	1	2	2	5	2	2	21000	0	1	6	1	0.5	10	0	2	1	55	2	1	8	2.5	6	10
71	7	s51	b70	0	4	3	2	9	2	8	20	1	6	1	45	5	1	2	2	5	2	2	21000	0	1	6	1	0.5	10	0	2	1	55	2	1	8	2.5	6	10
71	8	s51	b70	0	4	3	2	9	2	8	20	1	6	1	45	5	1	2	2	5	2	2	21000	0	1	6	1	0.5	10	0	2	1	55	2	1	8	2.5	6	10
71	9	s51	b70	0	4	3	2	9	2	8	20	1	6	1	45	5	1	2	2	5	2	2	21000	0	1	6	1	0.5	10	0	2	1	55	2	1	8	2.5	6	10
71	10	s51	b70	0	4	3	2	9	2	8	20	1	6	1	45	5	1	2	2	5	2	2	21000	0	1	6	1	0.5	10	0	2	1	55	2	1	8	2.5	6	10
71	11	s51	b70	0	4	3	2	9	2	8	20	1	6	1	45	5	1	2	2	5	2	2	21000	0	1	6	1	0.5	10	0	2	1	55	2	1	8	2.5	6	10
72	1	s56	b64	1	1	2	1	7	2	8	20	0	7	1	52	7	1	2	2	5	3	0.5	20000	0	1	2	0	0.475	5	1	5	1	45	10	1	4	2	5	7
72	2	s56	b64	1	1	2	1	7	2	8	20	0	7	1	52	7	1	2	2	5	3	0.5	20000	0	1	2	0	0.475	5	1	5	1	45	10	1	4	2	5	7
72	3	s56	b64	1	1	2	1	7	2	8	20	0	7	1	52	7	1	2	2	5	3	0.5	20000	0	1	2	0	0.475	5	1	5	1	45	10	1	4	2	5	7
72	4	s56	b64	1	1	2	1	7	2	8	20	0	7	1	52	7	1	2	2	5	3	0.5	20000	0	1	2	0	0.475	5	1	5	1	45	10	1	4	2	5	7
72	5	s56	b64	0	1	2	1	7	2	8	20	0	7	1	52	7	1	2	2	5	3	0.5	20000	0	1	2	0	0.475	5	0	5	1	45	10	1	4	2	5	7
72	6	s56	b64	0	1	2	1	7	2	8	20	0	7	1	52	7	1	2	2	5	3	0.5	20000	0	1	2	0	0.475	5	0	5	1	45	10	1	4	2	5	7
72	7	s56	b64	0	1	2	1	7	2	8	20	1	7	1	52	7	1	2	2	5	3	0.5	20000	0	1	2	0	0.475	5	0	5	1	45	10	1	4	2	5	7
72	8	s56	b64	0	1	2	1	7	2	8	20	1	7	1	52	7	1	2	2	5	3	0.5	20000	0	1	2	0	0.475	5	0	5	1	45	10	1	4	2	5	7
72	9	s56	b64	0	1	2	1	7	2	8	20	1	7	1	52	7	1	2	2	5	3	0.5	20000	0	1	2	0	0.475	5	0	5	1	45	10	1	4	2	5	7
72	10	s56	b64	0	1	2	1	7	2	8	20	1	7	1	52	7	1	2	2	5	3	0.5	20000	0	1	2	0	0.475	5	0	5	1	45	10	1	4	2	5	7
72	11	s56	b64	0	1	2	1	7	2	8	20	1	7	1	52	7	1	2	2	5	3	0.5	20000	0	1	2	0	0.475	5	0	5	1	45	10	1	4	2	5	7
73	1	s58	b68	1	1	2	1	11	2	8	20	0	3	1	58	2	1	2	2	4	2	1	13000	0	1	3	1	0.5	9	1	4	1	45	8	1	5	2	9	8
73	2	s58	b68	1	1	2	1	11	2	8	20	0	3	1	58	2	1	2	2	4	2	1	13000	0	1	3	1	0.5	9	1	4	1	45	8	1	5	2	9	8
73	3	s58	b68	1	1	2	1	11	2	8	20	1	3	1	58	2	1	2	2	4	2	1	13000	0	1	3	1	0.5	9	1	4	1	45	8	1	5	2	9	8
73	4	s58	b68	0	1	2	1	11	2	8	20	1	3	1	58	2	1	2	2	4	2	1	13000	0	1	3	1	0.5	9	0	4	1	45	8	1	5	2	9	8
73	5	s58	b68	0	1	2	1	11	2	8	20	1	3	1	58	2	1	2	2	4	2	1	13000	0	1	3	1	0.5	9	0	4	1	45	8	1	5	2	9	8
73	6	s58	b68	0	1	2	1	11	2	8	20	1	3	1	58	2	1	2	2	4	2	1	13000	0	1	3	1	0.5	9	0	4	1	45	8	1	5	2	9	8
73	7	s58	b68	0	1	2	1	11	2	8	20	1	3	1	58	2	1	2	2	4	2	1	13000	0	1	3	1	0.5	9	0	4	1	45	8	1	5	2	9	8
73	8	s58	b68	0	1	2	1	11	2	8	20	1	3	1	58	2	1	2	2	4	2	1	13000	0	1	3	1	0.5	9	0	4	1	45	8	1	5	2	9	8
73	9	s58	b68	0	1	2	1	11	2	8	20	1	3	1	58	2	1	2	2	4	2	1	13000	0	1	3	1	0.5	9	0	4	1	45	8	1	5	2	9	8
73	10	s58	b68	0	1	2	1	11	2	8	20	1	3	1	58	2	1	2	2	4	2	1	13000	0	1	3	1	0.5	9	0	4	1	45	8	1	5	2	9	8
73	11	s58	b68	0	1	2	1	11	2	8	20	1	3	1	58	2	1	2	2	4	2	1	13000	0	1	3	1	0.5	9	0	4	1	45	8	1	5	2	9	8
74	1	s59	b60	1	1	0	1	7	2	8	20	0	6	1	30	0	1	2	2	5	4	2	70000	1	1	5	0	0.5	5	1	4	1	60	6	1	4	3.5	6	8
74	2	s59	b60	1	1	0	1	7	2	8	20	0	6	1	30	0	1	2	2	5	4	2	70000	1	1	5	0	0.5	5	1	4	1	60	6	1	4	3.5	6	8
74	3	s59	b60	1	1	0	1	7	2	8	20	0	6	1	30	0	1	2	2	5	4	2	70000	1	1	5	0	0.5	5	1	4	1	60	6	1	4	3.5	6	8
74	4	s59	b60	0	1	0	1	7	2	8	20	0	6	1	30	0	1	2	2	5	4	2	70000	1	1	5	0	0.5	5	0	4	1	60	6	1	4	3.5	6	8
74	5	s59	b60	0	1	0	1	7	2	8	20	0	6	1	30	0	1	2	2	5	4	2	70000	1	1	5	0	0.5	5	0	4	1	60	6	1	4	3.5	6	8
74	6	s59	b60	0	1	0	1	7	2	8	20	1	6	1	30	0	1	2	2	5	4	2	70000	1	1	5	0	0.5	5	0	4	1	60	6	1	4	3.5	6	8
74	7	s59	b60	0	1	0	1	7	2	8	20	1	6	1	30	0	1	2	2	5	4	2	70000	1	1	5	0	0.5	5	0	4	1	60	6	1	4	3.5	6	8
74	8	s59	b60	0	1	0	1	7	2	8	20	1	6	1	30	0	1	2	2	5	4	2	70000	1	1	5	0	0.5	5	0	4	1	60	6	1	4	3.5	6	8
74	9	s59	b60	0	1	0	1	7	2	8	20	1	6	1	30	0	1	2	2	5	4	2	70000	1	1	5	0	0.5	5	0	4	1	60	6	1	4	3.5	6	8
74	10	s59	b60	0	1	0	1	7	2	8	20	1	6	1	30	0	1	2	2	5	4	2	70000	1	1	5	0	0.5	5	0	4	1	60	6	1	4	3.5	6	8
74	11	s59	b60	0	1	0	1	7	2	8	20	1	6	1	30	0	1	2	2	5	4	2	70000	1	1	5	0	0.5	5	0	4	1	60	6	1	4	3.5	6	8
75	1	s57	b67	0	2	0	1	10	2	8	20	0	6	1	45	10	1	2	2	4	2	1	22000	0	1	1	1	0.375	10	1	3	1	59	6	1	3	3	6	9
75	2	s57	b67	0	2	0	1	10	2	8	20	0	6	1	45	10	1	2	2	4	2	1	22000	0	1	1	1	0.375	10	1	3	1	59	6	1	3	3	6	9
75	3	s57	b67	0	2	0	1	10	2	8	20	0	6	1	45	10	1	2	2	4	2	1	22000	0	1	1	1	0.375	10	0	3	1	59	6	1	3	3	6	9
75	4	s57	b67	0	2	0	1	10	2	8	20	0	6	1	45	10	1	2	2	4	2	1	22000	0	1	1	1	0.375	10	0	3	1	59	6	1	3	3	6	9
75	5	s57	b67	1	2	0	1	10	2	8	20	0	6	1	45	10	1	2	2	4	2	1	22000	0	1	1	1	0.375	10	0	3	1	59	6	1	3	3	6	9
75	6	s57	b67	1	2	0	1	10	2	8	20	1	6	1	45	10	1	2	2	4	2	1	22000	0	1	1	1	0.375	10	0	3	1	59	6	1	3	3	6	9
75	7	s57	b67	1	2	0	1	10	2	8	20	1	6	1	45	10	1	2	2	4	2	1	22000	0	1	1	1	0.375	10	0	3	1	59	6	1	3	3	6	9
75	8	s57	b67	1	2	0	1	10	2	8	20	1	6	1	45	10	1	2	2	4	2	1	22000	0	1	1	1	0.375	10	0	3	1	59	6	1	3	3	6	9
75	9	s57	b67	1	2	0	1	10	2	8	20	1	6	1	45	10	1	2	2	4	2	1	22000	0	1	1	1	0.375	10	0	3	1	59	6	1	3	3	6	9
75	10	s57	b67	1	2	0	1	10	2	8	20	1	6	1	45	10	1	2	2	4	2	1	22000	0	1	1	1	0.375	10	0	3	1	59	6	1	3	3	6	9
75	11	s57	b67	1	2	0	1	10	2	8	20	1	6	1	45	10	1	2	2	4	2	1	22000	0	1	1	1	0.375	10	0	3	1	59	6	1	3	3	6	9
76	1	s27	b28	1	1	0	1	10	1	100	400	0	10	1	45	10	1	1	1	3	2	4	36000	0	1	1	0	0.75	9	1	7	1	47	10	1	3	2	2	5
76	2	s27	b28	1	1	0	1	10	1	100	400	0	10	1	45	10	1	1	1	3	2	4	36000	0	1	1	0	0.75	9	1	7	1	47	10	1	3	2	2	5
76	3	s27	b28	0	1	0	1	10	1	100	400	0	10	1	45	10	1	1	1	3	2	4	36000	0	1	1	0	0.75	9	1	7	1	47	10	1	3	2	2	5
76	4	s27	b28	0	1	0	1	10	1	100	400	0	10	1	45	10	1	1	1	3	2	4	36000	0	1	1	0	0.75	9	1	7	1	47	10	1	3	2	2	5
76	5	s27	b28	0	1	0	1	10	1	100	400	0	10	1	45	10	1	1	1	3	2	4	36000	0	1	1	0	0.75	9	1	7	1	47	10	1	3	2	2	5
76	6	s27	b28	0	1	0	1	10	1	100	400	0	10	1	45	10	1	1	1	3	2	4	36000	0	1	1	0	0.75	9	1	7	1	47	10	1	3	2	2	5
76	7	s27	b28	0	1	0	1	10	1	100	400	0	10	1	45	10	1	1	1	3	2	4	36000	0	1	1	0	0.75	9	0	7	1	47	10	1	3	2	2	5
76	8	s27	b28	0	1	0	1	10	1	100	400	0	10	1	45	10	1	1	1	3	2	4	36000	0	1	1	0	0.75	9	0	7	1	47	10	1	3	2	2	5
76	9	s27	b28	0	1	0	1	10	1	100	400	0	10	1	45	10	1	1	1	3	2	4	36000	0	1	1	0	0.75	9	0	7	1	47	10	1	3	2	2	5
76	10	s27	b28	0	1	0	1	10	1	100	400	1	10	1	45	10	1	1	1	3	2	4	36000	0	1	1	0	0.75	9	0	7	1	47	10	1	3	2	2	5
76	11	s27	b28	0	1	0	1	10	1	100	400	1	10	1	45	10	1	1	1	3	2	4	36000	0	1	1	0	0.75	9	0	7	1	47	10	1	3	2	2	5
77	1	s29	b11	1	1	1	1	8	1	100	400	0	6	1	58	0	1	1	1	4	4	2	30000	0	1	4	1	1	10	1	7	1	40	9	1	8	2	6	5
77	2	s29	b11	1	1	1	1	8	1	100	400	0	6	1	58	0	1	1	1	4	4	2	30000	0	1	4	1	1	10	1	7	1	40	9	1	8	2	6	5
77	3	s29	b11	1	1	1	1	8	1	100	400	0	6	1	58	0	1	1	1	4	4	2	30000	0	1	4	1	1	10	1	7	1	40	9	1	8	2	6	5
77	4	s29	b11	1	1	1	1	8	1	100	400	0	6	1	58	0	1	1	1	4	4	2	30000	0	1	4	1	1	10	1	7	1	40	9	1	8	2	6	5
77	5	s29	b11	0	1	1	1	8	1	100	400	0	6	1	58	0	1	1	1	4	4	2	30000	0	1	4	1	1	10	1	7	1	40	9	1	8	2	6	5
77	6	s29	b11	0	1	1	1	8	1	100	400	1	6	1	58	0	1	1	1	4	4	2	30000	0	1	4	1	1	10	1	7	1	40	9	1	8	2	6	5
77	7	s29	b11	0	1	1	1	8	1	100	400	1	6	1	58	0	1	1	1	4	4	2	30000	0	1	4	1	1	10	0	7	1	40	9	1	8	2	6	5
77	8	s29	b11	0	1	1	1	8	1	100	400	1	6	1	58	0	1	1	1	4	4	2	30000	0	1	4	1	1	10	0	7	1	40	9	1	8	2	6	5
77	9	s29	b11	0	1	1	1	8	1	100	400	1	6	1	58	0	1	1	1	4	4	2	30000	0	1	4	1	1	10	0	7	1	40	9	1	8	2	6	5
77	10	s29	b11	0	1	1	1	8	1	100	400	1	6	1	58	0	1	1	1	4	4	2	30000	0	1	4	1	1	10	0	7	1	40	9	1	8	2	6	5
77	11	s29	b11	0	1	1	1	8	1	100	400	1	6	1	58	0	1	1	1	4	4	2	30000	0	1	4	1	1	10	0	7	1	40	9	1	8	2	6	5
78	1	s11	b29	0	4	2	3	4	1	100	400	0	4	1	45	6	1	1	1	5	5	3	30000	0	1	0.25	0	1.5	4	1	8	1	45	11	1	3	5.5	8	4
78	2	s11	b29	0	4	2	3	4	1	100	400	0	4	1	45	6	1	1	1	5	5	3	30000	0	1	0.25	0	1.5	4	1	8	1	45	11	1	3	5.5	8	4
78	3	s11	b29	0	4	2	3	4	1	100	400	0	4	1	45	6	1	1	1	5	5	3	30000	0	1	0.25	0	1.5	4	1	8	1	45	11	1	3	5.5	8	4
78	4	s11	b29	1	4	2	3	4	1	100	400	1	4	1	45	6	1	1	1	5	5	3	30000	0	1	0.25	0	1.5	4	1	8	1	45	11	1	3	5.5	8	4
78	5	s11	b29	1	4	2	3	4	1	100	400	1	4	1	45	6	1	1	1	5	5	3	30000	0	1	0.25	0	1.5	4	1	8	1	45	11	1	3	5.5	8	4
78	6	s11	b29	1	4	2	3	4	1	100	400	1	4	1	45	6	1	1	1	5	5	3	30000	0	1	0.25	0	1.5	4	1	8	1	45	11	1	3	5.5	8	4
78	7	s11	b29	1	4	2	3	4	1	100	400	1	4	1	45	6	1	1	1	5	5	3	30000	0	1	0.25	0	1.5	4	1	8	1	45	11	1	3	5.5	8	4
78	8	s11	b29	1	4	2	3	4	1	100	400	1	4	1	45	6	1	1	1	5	5	3	30000	0	1	0.25	0	1.5	4	0	8	1	45	11	1	3	5.5	8	4
78	9	s11	b29	1	4	2	3	4	1	100	400	1	4	1	45	6	1	1	1	5	5	3	30000	0	1	0.25	0	1.5	4	0	8	1	45	11	1	3	5.5	8	4
78	10	s11	b29	1	4	2	3	4	1	100	400	1	4	1	45	6	1	1	1	5	5	3	30000	0	1	0.25	0	1.5	4	0	8	1	45	11	1	3	5.5	8	4
78	11	s11	b29	0	4	2	3	4	1	100	400	1	4	1	45	6	1	1	1	5	5	3	30000	0	1	0.25	0	1.5	4	0	8	1	45	11	1	3	5.5	8	4
79	1	s45	b80	1	3	4	3	1	2	8	20	0	7	1	55	0	1	2	2	6	4	5	40000	0	1	2	0	1	2	1	5	1	50	9	1	4	2	5	7
79	2	s45	b80	1	3	4	3	1	2	8	20	0	7	1	55	0	1	2	2	6	4	5	40000	0	1	2	0	1	2	1	5	1	50	9	1	4	2	5	7
79	3	s45	b80	1	3	4	3	1	2	8	20	0	7	1	55	0	1	2	2	6	4	5	40000	0	1	2	0	1	2	1	5	1	50	9	1	4	2	5	7
79	4	s45	b80	1	3	4	3	1	2	8	20	0	7	1	55	0	1	2	2	6	4	5	40000	0	1	2	0	1	2	1	5	1	50	9	1	4	2	5	7
79	5	s45	b80	1	3	4	3	1	2	8	20	0	7	1	55	0	1	2	2	6	4	5	40000	0	1	2	0	1	2	0	5	1	50	9	1	4	2	5	7
79	6	s45	b80	1	3	4	3	1	2	8	20	0	7	1	55	0	1	2	2	6	4	5	40000	0	1	2	0	1	2	0	5	1	50	9	1	4	2	5	7
79	7	s45	b80	1	3	4	3	1	2	8	20	1	7	1	55	0	1	2	2	6	4	5	40000	0	1	2	0	1	2	0	5	1	50	9	1	4	2	5	7
79	8	s45	b80	1	3	4	3	1	2	8	20	1	7	1	55	0	1	2	2	6	4	5	40000	0	1	2	0	1	2	0	5	1	50	9	1	4	2	5	7
79	9	s45	b80	1	3	4	3	1	2	8	20	1	7	1	55	0	1	2	2	6	4	5	40000	0	1	2	0	1	2	0	5	1	50	9	1	4	2	5	7
79	10	s45	b80	1	3	4	3	1	2	8	20	1	7	1	55	0	1	2	2	6	4	5	40000	0	1	2	0	1	2	0	5	1	50	9	1	4	2	5	7
79	11	s45	b80	1	3	4	3	1	2	8	20	1	7	1	55	0	1	2	2	6	4	5	40000	0	1	2	0	1	2	0	5	1	50	9	1	4	2	5	7
80	1	s3	b1	1	1	2	2	5	1	100	400	0	10	1	38	15	1	1	1	8	2	5	195000	0	2	2	0	2	1	1	5	0	48	0	1	5	2	2	7
80	2	s3	b1	0	1	2	2	5	1	100	400	0	10	1	38	15	1	1	1	8	2	5	195000	0	2	2	0	2	1	1	5	0	48	0	1	5	2	2	7
80	3	s3	b1	0	1	2	2	5	1	100	400	0	10	1	38	15	1	1	1	8	2	5	195000	0	2	2	0	2	1	1	5	0	48	0	1	5	2	2	7
80	4	s3	b1	0	1	2	2	5	1	100	400	0	10	1	38	15	1	1	1	8	2	5	195000	0	2	2	0	2	1	1	5	0	48	0	1	5	2	2	7
80	5	s3	b1	0	1	2	2	5	1	100	400	0	10	1	38	15	1	1	1	8	2	5	195000	0	2	2	0	2	1	0	5	0	48	0	1	5	2	2	7
80	6	s3	b1	0	1	2	2	5	1	100	400	0	10	1	38	15	1	1	1	8	2	5	195000	0	2	2	0	2	1	0	5	0	48	0	1	5	2	2	7
80	7	s3	b1	0	1	2	2	5	1	100	400	0	10	1	38	15	1	1	1	8	2	5	195000	0	2	2	0	2	1	0	5	0	48	0	1	5	2	2	7
80	8	s3	b1	0	1	2	2	5	1	100	400	0	10	1	38	15	1	1	1	8	2	5	195000	0	2	2	0	2	1	0	5	0	48	0	1	5	2	2	7
80	9	s3	b1	0	1	2	2	5	1	100	400	0	10	1	38	15	1	1	1	8	2	5	195000	0	2	2	0	2	1	0	5	0	48	0	1	5	2	2	7
80	10	s3	b1	0	1	2	2	5	1	100	400	1	10	1	38	15	1	1	1	8	2	5	195000	0	2	2	0	2	1	0	5	0	48	0	1	5	2	2	7
80	11	s3	b1	0	1	2	2	5	1	100	400	1	10	1	38	15	1	1	1	8	2	5	195000	0	2	2	0	2	1	0	5	0	48	0	1	5	2	2	7
81	1	s22	b3	1	3	4	1	6	1	100	400	0	5	1	47	7	1	1	1	6	2	2.6	25000	0	5	4	1	1.5	4	1	7	1	48	7	1	4	3	7	5
81	2	s22	b3	1	3	4	1	6	1	100	400	0	5	1	47	7	1	1	1	6	2	2.6	25000	0	5	4	1	1.5	4	1	7	1	48	7	1	4	3	7	5
81	3	s22	b3	1	3	4	1	6	1	100	400	0	5	1	47	7	1	1	1	6	2	2.6	25000	0	5	4	1	1.5	4	1	7	1	48	7	1	4	3	7	5
81	4	s22	b3	1	3	4	1	6	1	100	400	0	5	1	47	7	1	1	1	6	2	2.6	25000	0	5	4	1	1.5	4	1	7	1	48	7	1	4	3	7	5
81	5	s22	b3	1	3	4	1	6	1	100	400	1	5	1	47	7	1	1	1	6	2	2.6	25000	0	5	4	1	1.5	4	1	7	1	48	7	1	4	3	7	5
81	6	s22	b3	1	3	4	1	6	1	100	400	1	5	1	47	7	1	1	1	6	2	2.6	25000	0	5	4	1	1.5	4	1	7	1	48	7	1	4	3	7	5
81	7	s22	b3	1	3	4	1	6	1	100	400	1	5	1	47	7	1	1	1	6	2	2.6	25000	0	5	4	1	1.5	4	0	7	1	48	7	1	4	3	7	5
81	8	s22	b3	1	3	4	1	6	1	100	400	1	5	1	47	7	1	1	1	6	2	2.6	25000	0	5	4	1	1.5	4	0	7	1	48	7	1	4	3	7	5
81	9	s22	b3	1	3	4	1	6	1	100	400	1	5	1	47	7	1	1	1	6	2	2.6	25000	0	5	4	1	1.5	4	0	7	1	48	7	1	4	3	7	5
81	10	s22	b3	1	3	4	1	6	1	100	400	1	5	1	47	7	1	1	1	6	2	2.6	25000	0	5	4	1	1.5	4	0	7	1	48	7	1	4	3	7	5
81	11	s22	b3	1	3	4	1	6	1	100	400	1	5	1	47	7	1	1	1	6	2	2.6	25000	0	5	4	1	1.5	4	0	7	1	48	7	1	4	3	7	5
82	1	s8	b4	0	2	3	1	4	1	100	400	0	7	1	43	10	1	1	1	8	4	2	418000	0	2	2	1	0.5	8	1	11	1	56	7	1	3	2	5	1
82	2	s8	b4	1	2	3	1	4	1	100	400	0	7	1	43	10	1	1	1	8	4	2	418000	0	2	2	1	0.5	8	1	11	1	56	7	1	3	2	5	1
82	3	s8	b4	1	2	3	1	4	1	100	400	0	7	1	43	10	1	1	1	8	4	2	418000	0	2	2	1	0.5	8	1	11	1	56	7	1	3	2	5	1
82	4	s8	b4	1	2	3	1	4	1	100	400	0	7	1	43	10	1	1	1	8	4	2	418000	0	2	2	1	0.5	8	1	11	1	56	7	1	3	2	5	1
82	5	s8	b4	1	2	3	1	4	1	100	400	0	7	1	43	10	1	1	1	8	4	2	418000	0	2	2	1	0.5	8	1	11	1	56	7	1	3	2	5	1
82	6	s8	b4	1	2	3	1	4	1	100	400	0	7	1	43	10	1	1	1	8	4	2	418000	0	2	2	1	0.5	8	1	11	1	56	7	1	3	2	5	1
82	7	s8	b4	1	2	3	1	4	1	100	400	1	7	1	43	10	1	1	1	8	4	2	418000	0	2	2	1	0.5	8	1	11	1	56	7	1	3	2	5	1
82	8	s8	b4	1	2	3	1	4	1	100	400	1	7	1	43	10	1	1	1	8	4	2	418000	0	2	2	1	0.5	8	1	11	1	56	7	1	3	2	5	1
82	9	s8	b4	1	2	3	1	4	1	100	400	1	7	1	43	10	1	1	1	8	4	2	418000	0	2	2	1	0.5	8	1	11	1	56	7	1	3	2	5	1
82	10	s8	b4	1	2	3	1	4	1	100	400	1	7	1	43	10	1	1	1	8	4	2	418000	0	2	2	1	0.5	8	1	11	1	56	7	1	3	2	5	1
82	11	s8	b4	1	2	3	1	4	1	100	400	1	7	1	43	10	1	1	1	8	4	2	418000	0	2	2	1	0.5	8	0	11	1	56	7	1	3	2	5	1
83	1	s25	b5	0	2	0	1	4	1	100	400	0	5	1	46	8	1	1	1	6	4	1.75	100000	0	2	1.5	1	0.5	5	1	5	1	45	10	1	7	1	7	7
83	2	s25	b5	0	2	0	1	4	1	100	400	0	5	1	46	8	1	1	1	6	4	1.75	100000	0	2	1.5	1	0.5	5	1	5	1	45	10	1	7	1	7	7
83	3	s25	b5	0	2	0	1	4	1	100	400	0	5	1	46	8	1	1	1	6	4	1.75	100000	0	2	1.5	1	0.5	5	1	5	1	45	10	1	7	1	7	7
83	4	s25	b5	1	2	0	1	4	1	100	400	0	5	1	46	8	1	1	1	6	4	1.75	100000	0	2	1.5	1	0.5	5	1	5	1	45	10	1	7	1	7	7
83	5	s25	b5	1	2	0	1	4	1	100	400	1	5	1	46	8	1	1	1	6	4	1.75	100000	0	2	1.5	1	0.5	5	0	5	1	45	10	1	7	1	7	7
83	6	s25	b5	1	2	0	1	4	1	100	400	1	5	1	46	8	1	1	1	6	4	1.75	100000	0	2	1.5	1	0.5	5	0	5	1	45	10	1	7	1	7	7
83	7	s25	b5	0	2	0	1	4	1	100	400	1	5	1	46	8	1	1	1	6	4	1.75	100000	0	2	1.5	1	0.5	5	0	5	1	45	10	1	7	1	7	7
83	8	s25	b5	0	2	0	1	4	1	100	400	1	5	1	46	8	1	1	1	6	4	1.75	100000	0	2	1.5	1	0.5	5	0	5	1	45	10	1	7	1	7	7
83	9	s25	b5	0	2	0	1	4	1	100	400	1	5	1	46	8	1	1	1	6	4	1.75	100000	0	2	1.5	1	0.5	5	0	5	1	45	10	1	7	1	7	7
83	10	s25	b5	0	2	0	1	4	1	100	400	1	5	1	46	8	1	1	1	6	4	1.75	100000	0	2	1.5	1	0.5	5	0	5	1	45	10	1	7	1	7	7
83	11	s25	b5	1	2	0	1	4	1	100	400	1	5	1	46	8	1	1	1	6	4	1.75	100000	0	2	1.5	1	0.5	5	0	5	1	45	10	1	7	1	7	7
84	1	s11	b6	1	1	2	3	3	1	100	400	0	8	1	45	10	1	1	1	5	4	2	30000	0	1	10	1	1	4	1	8	1	45	11	1	3	5.5	4	4
84	2	s11	b6	1	1	2	3	3	1	100	400	0	8	1	45	10	1	1	1	5	4	2	30000	0	1	10	1	1	4	1	8	1	45	11	1	3	5.5	4	4
84	3	s11	b6	1	1	2	3	3	1	100	400	0	8	1	45	10	1	1	1	5	4	2	30000	0	1	10	1	1	4	1	8	1	45	11	1	3	5.5	4	4
84	4	s11	b6	0	1	2	3	3	1	100	400	0	8	1	45	10	1	1	1	5	4	2	30000	0	1	10	1	1	4	1	8	1	45	11	1	3	5.5	4	4
84	5	s11	b6	0	1	2	3	3	1	100	400	0	8	1	45	10	1	1	1	5	4	2	30000	0	1	10	1	1	4	1	8	1	45	11	1	3	5.5	4	4
84	6	s11	b6	0	1	2	3	3	1	100	400	0	8	1	45	10	1	1	1	5	4	2	30000	0	1	10	1	1	4	1	8	1	45	11	1	3	5.5	4	4
84	7	s11	b6	0	1	2	3	3	1	100	400	0	8	1	45	10	1	1	1	5	4	2	30000	0	1	10	1	1	4	1	8	1	45	11	1	3	5.5	4	4
84	8	s11	b6	0	1	2	3	3	1	100	400	1	8	1	45	10	1	1	1	5	4	2	30000	0	1	10	1	1	4	0	8	1	45	11	1	3	5.5	4	4
84	9	s11	b6	0	1	2	3	3	1	100	400	1	8	1	45	10	1	1	1	5	4	2	30000	0	1	10	1	1	4	0	8	1	45	11	1	3	5.5	4	4
84	10	s11	b6	0	1	2	3	3	1	100	400	1	8	1	45	10	1	1	1	5	4	2	30000	0	1	10	1	1	4	0	8	1	45	11	1	3	5.5	4	4
84	11	s11	b6	0	1	2	3	3	1	100	400	1	8	1	45	10	1	1	1	5	4	2	30000	0	1	10	1	1	4	0	8	1	45	11	1	3	5.5	4	4
85	1	s9	b8	0	2	1	1	9	1	100	400	0	7	1	40	9	1	1	1	6	4	1	73500	0	5	0.5	1	0.25	10	1	5	1	42	12	1	4	3	5	7
85	2	s9	b8	0	2	1	1	9	1	100	400	0	7	1	40	9	1	1	1	6	4	1	73500	0	5	0.5	1	0.25	10	1	5	1	42	12	1	4	3	5	7
85	3	s9	b8	1	2	1	1	9	1	100	400	0	7	1	40	9	1	1	1	6	4	1	73500	0	5	0.5	1	0.25	10	1	5	1	42	12	1	4	3	5	7
85	4	s9	b8	1	2	1	1	9	1	100	400	0	7	1	40	9	1	1	1	6	4	1	73500	0	5	0.5	1	0.25	10	1	5	1	42	12	1	4	3	5	7
85	5	s9	b8	1	2	1	1	9	1	100	400	0	7	1	40	9	1	1	1	6	4	1	73500	0	5	0.5	1	0.25	10	0	5	1	42	12	1	4	3	5	7
85	6	s9	b8	1	2	1	1	9	1	100	400	0	7	1	40	9	1	1	1	6	4	1	73500	0	5	0.5	1	0.25	10	0	5	1	42	12	1	4	3	5	7
85	7	s9	b8	1	2	1	1	9	1	100	400	1	7	1	40	9	1	1	1	6	4	1	73500	0	5	0.5	1	0.25	10	0	5	1	42	12	1	4	3	5	7
85	8	s9	b8	1	2	1	1	9	1	100	400	1	7	1	40	9	1	1	1	6	4	1	73500	0	5	0.5	1	0.25	10	0	5	1	42	12	1	4	3	5	7
85	9	s9	b8	1	2	1	1	9	1	100	400	1	7	1	40	9	1	1	1	6	4	1	73500	0	5	0.5	1	0.25	10	0	5	1	42	12	1	4	3	5	7
85	10	s9	b8	1	2	1	1	9	1	100	400	1	7	1	40	9	1	1	1	6	4	1	73500	0	5	0.5	1	0.25	10	0	5	1	42	12	1	4	3	5	7
85	11	s9	b8	1	2	1	1	9	1	100	400	1	7	1	40	9	1	1	1	6	4	1	73500	0	5	0.5	1	0.25	10	0	5	1	42	12	1	4	3	5	7
86	1	s10	b9	0	2	2	1	10	1	100	400	0	6	1	52	4	1	1	1	5	4	5.5	60000	0	2	0.5	1	0.5	2	1	3	1	53	0	1	5	1.5	6	9
86	2	s10	b9	0	2	2	1	10	1	100	400	0	6	1	52	4	1	1	1	5	4	5.5	60000	0	2	0.5	1	0.5	2	1	3	1	53	0	1	5	1.5	6	9
86	3	s10	b9	1	2	2	1	10	1	100	400	0	6	1	52	4	1	1	1	5	4	5.5	60000	0	2	0.5	1	0.5	2	0	3	1	53	0	1	5	1.5	6	9
86	4	s10	b9	1	2	2	1	10	1	100	400	0	6	1	52	4	1	1	1	5	4	5.5	60000	0	2	0.5	1	0.5	2	0	3	1	53	0	1	5	1.5	6	9
86	5	s10	b9	1	2	2	1	10	1	100	400	0	6	1	52	4	1	1	1	5	4	5.5	60000	0	2	0.5	1	0.5	2	0	3	1	53	0	1	5	1.5	6	9
86	6	s10	b9	1	2	2	1	10	1	100	400	1	6	1	52	4	1	1	1	5	4	5.5	60000	0	2	0.5	1	0.5	2	0	3	1	53	0	1	5	1.5	6	9
86	7	s10	b9	1	2	2	1	10	1	100	400	1	6	1	52	4	1	1	1	5	4	5.5	60000	0	2	0.5	1	0.5	2	0	3	1	53	0	1	5	1.5	6	9
86	8	s10	b9	1	2	2	1	10	1	100	400	1	6	1	52	4	1	1	1	5	4	5.5	60000	0	2	0.5	1	0.5	2	0	3	1	53	0	1	5	1.5	6	9
86	9	s10	b9	1	2	2	1	10	1	100	400	1	6	1	52	4	1	1	1	5	4	5.5	60000	0	2	0.5	1	0.5	2	0	3	1	53	0	1	5	1.5	6	9
86	10	s10	b9	1	2	2	1	10	1	100	400	1	6	1	52	4	1	1	1	5	4	5.5	60000	0	2	0.5	1	0.5	2	0	3	1	53	0	1	5	1.5	6	9
86	11	s10	b9	1	2	2	1	10	1	100	400	1	6	1	52	4	1	1	1	5	4	5.5	60000	0	2	0.5	1	0.5	2	0	3	1	53	0	1	5	1.5	6	9
87	1	s20	b10	1	3	0	2	10	1	100	400	0	8	1	47	12	1	1	1	5	4	6	160000	0	1	2	0	0.5	5	1	9	1	48	7	1	5	4.6	4	3
87	2	s20	b10	1	3	0	2	10	1	100	400	0	8	1	47	12	1	1	1	5	4	6	160000	0	1	2	0	0.5	5	1	9	1	48	7	1	5	4.6	4	3
87	3	s20	b10	1	3	0	2	10	1	100	400	0	8	1	47	12	1	1	1	5	4	6	160000	0	1	2	0	0.5	5	1	9	1	48	7	1	5	4.6	4	3
87	4	s20	b10	1	3	0	2	10	1	100	400	0	8	1	47	12	1	1	1	5	4	6	160000	0	1	2	0	0.5	5	1	9	1	48	7	1	5	4.6	4	3
87	5	s20	b10	1	3	0	2	10	1	100	400	0	8	1	47	12	1	1	1	5	4	6	160000	0	1	2	0	0.5	5	1	9	1	48	7	1	5	4.6	4	3
87	6	s20	b10	1	3	0	2	10	1	100	400	0	8	1	47	12	1	1	1	5	4	6	160000	0	1	2	0	0.5	5	1	9	1	48	7	1	5	4.6	4	3
87	7	s20	b10	1	3	0	2	10	1	100	400	0	8	1	47	12	1	1	1	5	4	6	160000	0	1	2	0	0.5	5	1	9	1	48	7	1	5	4.6	4	3
87	8	s20	b10	1	3	0	2	10	1	100	400	1	8	1	47	12	1	1	1	5	4	6	160000	0	1	2	0	0.5	5	1	9	1	48	7	1	5	4.6	4	3
87	9	s20	b10	1	3	0	2	10	1	100	400	1	8	1	47	12	1	1	1	5	4	6	160000	0	1	2	0	0.5	5	0	9	1	48	7	1	5	4.6	4	3
87	10	s20	b10	1	3	0	2	10	1	100	400	1	8	1	47	12	1	1	1	5	4	6	160000	0	1	2	0	0.5	5	0	9	1	48	7	1	5	4.6	4	3
87	11	s20	b10	1	3	0	2	10	1	100	400	1	8	1	47	12	1	1	1	5	4	6	160000	0	1	2	0	0.5	5	0	9	1	48	7	1	5	4.6	4	3
88	1	s25	b12	1	1	0	1	7	1	100	400	0	5	1	50	4	1	1	1	5	5	1.5	158000	0	1	1	0	0.75	5	1	5	1	45	10	1	7	1	7	7
88	2	s25	b12	1	1	0	1	7	1	100	400	0	5	1	50	4	1	1	1	5	5	1.5	158000	0	1	1	0	0.75	5	1	5	1	45	10	1	7	1	7	7
88	3	s25	b12	1	1	0	1	7	1	100	400	0	5	1	50	4	1	1	1	5	5	1.5	158000	0	1	1	0	0.75	5	1	5	1	45	10	1	7	1	7	7
88	4	s25	b12	0	1	0	1	7	1	100	400	0	5	1	50	4	1	1	1	5	5	1.5	158000	0	1	1	0	0.75	5	1	5	1	45	10	1	7	1	7	7
88	5	s25	b12	0	1	0	1	7	1	100	400	1	5	1	50	4	1	1	1	5	5	1.5	158000	0	1	1	0	0.75	5	0	5	1	45	10	1	7	1	7	7
88	6	s25	b12	0	1	0	1	7	1	100	400	1	5	1	50	4	1	1	1	5	5	1.5	158000	0	1	1	0	0.75	5	0	5	1	45	10	1	7	1	7	7
88	7	s25	b12	0	1	0	1	7	1	100	400	1	5	1	50	4	1	1	1	5	5	1.5	158000	0	1	1	0	0.75	5	0	5	1	45	10	1	7	1	7	7
88	8	s25	b12	0	1	0	1	7	1	100	400	1	5	1	50	4	1	1	1	5	5	1.5	158000	0	1	1	0	0.75	5	0	5	1	45	10	1	7	1	7	7
88	9	s25	b12	0	1	0	1	7	1	100	400	1	5	1	50	4	1	1	1	5	5	1.5	158000	0	1	1	0	0.75	5	0	5	1	45	10	1	7	1	7	7
88	10	s25	b12	0	1	0	1	7	1	100	400	1	5	1	50	4	1	1	1	5	5	1.5	158000	0	1	1	0	0.75	5	0	5	1	45	10	1	7	1	7	7
88	11	s25	b12	0	1	0	1	7	1	100	400	1	5	1	50	4	1	1	1	5	5	1.5	158000	0	1	1	0	0.75	5	0	5	1	45	10	1	7	1	7	7
89	1	s17	b13	1	1	1	1	5	1	100	400	0	6	1	55	2	1	1	1	4	1	2.5	600000	0	2	4	0	1	10	1	8	1	53	3	1	4	2	6	4
89	2	s17	b13	1	1	1	1	5	1	100	400	0	6	1	55	2	1	1	1	4	1	2.5	600000	0	2	4	0	1	10	1	8	1	53	3	1	4	2	6	4
89	3	s17	b13	1	1	1	1	5	1	100	400	0	6	1	55	2	1	1	1	4	1	2.5	600000	0	2	4	0	1	10	1	8	1	53	3	1	4	2	6	4
89	4	s17	b13	1	1	1	1	5	1	100	400	0	6	1	55	2	1	1	1	4	1	2.5	600000	0	2	4	0	1	10	1	8	1	53	3	1	4	2	6	4
89	5	s17	b13	1	1	1	1	5	1	100	400	0	6	1	55	2	1	1	1	4	1	2.5	600000	0	2	4	0	1	10	1	8	1	53	3	1	4	2	6	4
89	6	s17	b13	1	1	1	1	5	1	100	400	1	6	1	55	2	1	1	1	4	1	2.5	600000	0	2	4	0	1	10	1	8	1	53	3	1	4	2	6	4
89	7	s17	b13	0	1	1	1	5	1	100	400	1	6	1	55	2	1	1	1	4	1	2.5	600000	0	2	4	0	1	10	1	8	1	53	3	1	4	2	6	4
89	8	s17	b13	0	1	1	1	5	1	100	400	1	6	1	55	2	1	1	1	4	1	2.5	600000	0	2	4	0	1	10	0	8	1	53	3	1	4	2	6	4
89	9	s17	b13	0	1	1	1	5	1	100	400	1	6	1	55	2	1	1	1	4	1	2.5	600000	0	2	4	0	1	10	0	8	1	53	3	1	4	2	6	4
89	10	s17	b13	0	1	1	1	5	1	100	400	1	6	1	55	2	1	1	1	4	1	2.5	600000	0	2	4	0	1	10	0	8	1	53	3	1	4	2	6	4
89	11	s17	b13	0	1	1	1	5	1	100	400	1	6	1	55	2	1	1	1	4	1	2.5	600000	0	2	4	0	1	10	0	8	1	53	3	1	4	2	6	4
90	1	s10	b14	1	1	2	1	5	1	100	400	0	7	1	45	10	1	1	1	5	3	3	20000	0	1	3	0	1	2	1	3	1	53	0	1	5	1.5	5	9
90	2	s10	b14	1	1	2	1	5	1	100	400	0	7	1	45	10	1	1	1	5	3	3	20000	0	1	3	0	1	2	1	3	1	53	0	1	5	1.5	5	9
90	3	s10	b14	1	1	2	1	5	1	100	400	0	7	1	45	10	1	1	1	5	3	3	20000	0	1	3	0	1	2	0	3	1	53	0	1	5	1.5	5	9
90	4	s10	b14	1	1	2	1	5	1	100	400	0	7	1	45	10	1	1	1	5	3	3	20000	0	1	3	0	1	2	0	3	1	53	0	1	5	1.5	5	9
90	5	s10	b14	1	1	2	1	5	1	100	400	0	7	1	45	10	1	1	1	5	3	3	20000	0	1	3	0	1	2	0	3	1	53	0	1	5	1.5	5	9
90	6	s10	b14	0	1	2	1	5	1	100	400	0	7	1	45	10	1	1	1	5	3	3	20000	0	1	3	0	1	2	0	3	1	53	0	1	5	1.5	5	9
90	7	s10	b14	0	1	2	1	5	1	100	400	1	7	1	45	10	1	1	1	5	3	3	20000	0	1	3	0	1	2	0	3	1	53	0	1	5	1.5	5	9
90	8	s10	b14	0	1	2	1	5	1	100	400	1	7	1	45	10	1	1	1	5	3	3	20000	0	1	3	0	1	2	0	3	1	53	0	1	5	1.5	5	9
90	9	s10	b14	0	1	2	1	5	1	100	400	1	7	1	45	10	1	1	1	5	3	3	20000	0	1	3	0	1	2	0	3	1	53	0	1	5	1.5	5	9
90	10	s10	b14	0	1	2	1	5	1	100	400	1	7	1	45	10	1	1	1	5	3	3	20000	0	1	3	0	1	2	0	3	1	53	0	1	5	1.5	5	9
90	11	s10	b14	0	1	2	1	5	1	100	400	1	7	1	45	10	1	1	1	5	3	3	20000	0	1	3	0	1	2	0	3	1	53	0	1	5	1.5	5	9
91	1	s26	b15	1	1	0	1	1	1	100	400	0	6	1	40	9	1	1	1	6	3	5	50000	0	1	2	1	0.5	6	1	3	1	50	5	1	5	1	6	9
91	2	s26	b15	1	1	0	1	1	1	100	400	0	6	1	40	9	1	1	1	6	3	5	50000	0	1	2	1	0.5	6	1	3	1	50	5	1	5	1	6	9
91	3	s26	b15	1	1	0	1	1	1	100	400	0	6	1	40	9	1	1	1	6	3	5	50000	0	1	2	1	0.5	6	0	3	1	50	5	1	5	1	6	9
91	4	s26	b15	1	1	0	1	1	1	100	400	0	6	1	40	9	1	1	1	6	3	5	50000	0	1	2	1	0.5	6	0	3	1	50	5	1	5	1	6	9
91	5	s26	b15	1	1	0	1	1	1	100	400	0	6	1	40	9	1	1	1	6	3	5	50000	0	1	2	1	0.5	6	0	3	1	50	5	1	5	1	6	9
91	6	s26	b15	1	1	0	1	1	1	100	400	1	6	1	40	9	1	1	1	6	3	5	50000	0	1	2	1	0.5	6	0	3	1	50	5	1	5	1	6	9
91	7	s26	b15	1	1	0	1	1	1	100	400	1	6	1	40	9	1	1	1	6	3	5	50000	0	1	2	1	0.5	6	0	3	1	50	5	1	5	1	6	9
91	8	s26	b15	1	1	0	1	1	1	100	400	1	6	1	40	9	1	1	1	6	3	5	50000	0	1	2	1	0.5	6	0	3	1	50	5	1	5	1	6	9
91	9	s26	b15	1	1	0	1	1	1	100	400	1	6	1	40	9	1	1	1	6	3	5	50000	0	1	2	1	0.5	6	0	3	1	50	5	1	5	1	6	9
91	10	s26	b15	0	1	0	1	1	1	100	400	1	6	1	40	9	1	1	1	6	3	5	50000	0	1	2	1	0.5	6	0	3	1	50	5	1	5	1	6	9
91	11	s26	b15	0	1	0	1	1	1	100	400	1	6	1	40	9	1	1	1	6	3	5	50000	0	1	2	1	0.5	6	0	3	1	50	5	1	5	1	6	9
92	1	s2	b16	1	1	3	1	1	1	100	400	0	10	1	43	9	1	1	1	5	0	8	100000	0	2	0.5	1	3	9	1	8	1	42	10	1	6	3	2	4
92	2	s2	b16	1	1	3	1	1	1	100	400	0	10	1	43	9	1	1	1	5	0	8	100000	0	2	0.5	1	3	9	1	8	1	42	10	1	6	3	2	4
92	3	s2	b16	1	1	3	1	1	1	100	400	0	10	1	43	9	1	1	1	5	0	8	100000	0	2	0.5	1	3	9	1	8	1	42	10	1	6	3	2	4
92	4	s2	b16	1	1	3	1	1	1	100	400	0	10	1	43	9	1	1	1	5	0	8	100000	0	2	0.5	1	3	9	1	8	1	42	10	1	6	3	2	4
92	5	s2	b16	1	1	3	1	1	1	100	400	0	10	1	43	9	1	1	1	5	0	8	100000	0	2	0.5	1	3	9	1	8	1	42	10	1	6	3	2	4
92	6	s2	b16	1	1	3	1	1	1	100	400	0	10	1	43	9	1	1	1	5	0	8	100000	0	2	0.5	1	3	9	1	8	1	42	10	1	6	3	2	4
92	7	s2	b16	0	1	3	1	1	1	100	400	0	10	1	43	9	1	1	1	5	0	8	100000	0	2	0.5	1	3	9	1	8	1	42	10	1	6	3	2	4
92	8	s2	b16	0	1	3	1	1	1	100	400	0	10	1	43	9	1	1	1	5	0	8	100000	0	2	0.5	1	3	9	0	8	1	42	10	1	6	3	2	4
92	9	s2	b16	0	1	3	1	1	1	100	400	0	10	1	43	9	1	1	1	5	0	8	100000	0	2	0.5	1	3	9	0	8	1	42	10	1	6	3	2	4
92	10	s2	b16	0	1	3	1	1	1	100	400	1	10	1	43	9	1	1	1	5	0	8	100000	0	2	0.5	1	3	9	0	8	1	42	10	1	6	3	2	4
92	11	s2	b16	0	1	3	1	1	1	100	400	1	10	1	43	9	1	1	1	5	0	8	100000	0	2	0.5	1	3	9	0	8	1	42	10	1	6	3	2	4
93	1	s17	b18	0	2	1	1	5	1	100	400	0	6	1	45	7	1	1	1	5	3	2.5	30000	0	1	7	1	0.5	10	1	8	1	53	3	1	4	2	6	4
93	2	s17	b18	0	2	1	1	5	1	100	400	0	6	1	45	7	1	1	1	5	3	2.5	30000	0	1	7	1	0.5	10	1	8	1	53	3	1	4	2	6	4
93	3	s17	b18	0	2	1	1	5	1	100	400	0	6	1	45	7	1	1	1	5	3	2.5	30000	0	1	7	1	0.5	10	1	8	1	53	3	1	4	2	6	4
93	4	s17	b18	0	2	1	1	5	1	100	400	0	6	1	45	7	1	1	1	5	3	2.5	30000	0	1	7	1	0.5	10	1	8	1	53	3	1	4	2	6	4
93	5	s17	b18	0	2	1	1	5	1	100	400	0	6	1	45	7	1	1	1	5	3	2.5	30000	0	1	7	1	0.5	10	1	8	1	53	3	1	4	2	6	4
93	6	s17	b18	0	2	1	1	5	1	100	400	1	6	1	45	7	1	1	1	5	3	2.5	30000	0	1	7	1	0.5	10	1	8	1	53	3	1	4	2	6	4
93	7	s17	b18	0	2	1	1	5	1	100	400	1	6	1	45	7	1	1	1	5	3	2.5	30000	0	1	7	1	0.5	10	1	8	1	53	3	1	4	2	6	4
93	8	s17	b18	1	2	1	1	5	1	100	400	1	6	1	45	7	1	1	1	5	3	2.5	30000	0	1	7	1	0.5	10	0	8	1	53	3	1	4	2	6	4
93	9	s17	b18	1	2	1	1	5	1	100	400	1	6	1	45	7	1	1	1	5	3	2.5	30000	0	1	7	1	0.5	10	0	8	1	53	3	1	4	2	6	4
93	10	s17	b18	1	2	1	1	5	1	100	400	1	6	1	45	7	1	1	1	5	3	2.5	30000	0	1	7	1	0.5	10	0	8	1	53	3	1	4	2	6	4
93	11	s17	b18	1	2	1	1	5	1	100	400	1	6	1	45	7	1	1	1	5	3	2.5	30000	0	1	7	1	0.5	10	0	8	1	53	3	1	4	2	6	4
94	1	s24	b19	0	2	0	1	5	1	100	400	0	10	1	43	9	1	1	1	5	4	2	150000	0	2	2	1	1.5	6	1	8	1	45	8	1	6	4	2	4
94	2	s24	b19	0	2	0	1	5	1	100	400	0	10	1	43	9	1	1	1	5	4	2	150000	0	2	2	1	1.5	6	1	8	1	45	8	1	6	4	2	4
94	3	s24	b19	0	2	0	1	5	1	100	400	0	10	1	43	9	1	1	1	5	4	2	150000	0	2	2	1	1.5	6	1	8	1	45	8	1	6	4	2	4
94	4	s24	b19	0	2	0	1	5	1	100	400	0	10	1	43	9	1	1	1	5	4	2	150000	0	2	2	1	1.5	6	1	8	1	45	8	1	6	4	2	4
94	5	s24	b19	1	2	0	1	5	1	100	400	0	10	1	43	9	1	1	1	5	4	2	150000	0	2	2	1	1.5	6	1	8	1	45	8	1	6	4	2	4
94	6	s24	b19	1	2	0	1	5	1	100	400	0	10	1	43	9	1	1	1	5	4	2	150000	0	2	2	1	1.5	6	1	8	1	45	8	1	6	4	2	4
94	7	s24	b19	1	2	0	1	5	1	100	400	0	10	1	43	9	1	1	1	5	4	2	150000	0	2	2	1	1.5	6	1	8	1	45	8	1	6	4	2	4
94	8	s24	b19	1	2	0	1	5	1	100	400	0	10	1	43	9	1	1	1	5	4	2	150000	0	2	2	1	1.5	6	0	8	1	45	8	1	6	4	2	4
94	9	s24	b19	1	2	0	1	5	1	100	400	0	10	1	43	9	1	1	1	5	4	2	150000	0	2	2	1	1.5	6	0	8	1	45	8	1	6	4	2	4
94	10	s24	b19	1	2	0	1	5	1	100	400	1	10	1	43	9	1	1	1	5	4	2	150000	0	2	2	1	1.5	6	0	8	1	45	8	1	6	4	2	4
94	11	s24	b19	1	2	0	1	5	1	100	400	1	10	1	43	9	1	1	1	5	4	2	150000	0	2	2	1	1.5	6	0	8	1	45	8	1	6	4	2	4
95	1	s14	b20	1	1	0	3	5	1	100	400	0	6	1	50	7	1	1	1	4	4	1	50000	0	1	0.333333333	1	1	6	1	11	1	54	5	1	3	3	6	1
95	2	s14	b20	1	1	0	3	5	1	100	400	0	6	1	50	7	1	1	1	4	4	1	50000	0	1	0.333333333	1	1	6	1	11	1	54	5	1	3	3	6	1
95	3	s14	b20	1	1	0	3	5	1	100	400	0	6	1	50	7	1	1	1	4	4	1	50000	0	1	0.333333333	1	1	6	1	11	1	54	5	1	3	3	6	1
95	4	s14	b20	0	1	0	3	5	1	100	400	0	6	1	50	7	1	1	1	4	4	1	50000	0	1	0.333333333	1	1	6	1	11	1	54	5	1	3	3	6	1
95	5	s14	b20	0	1	0	3	5	1	100	400	0	6	1	50	7	1	1	1	4	4	1	50000	0	1	0.333333333	1	1	6	1	11	1	54	5	1	3	3	6	1
95	6	s14	b20	0	1	0	3	5	1	100	400	1	6	1	50	7	1	1	1	4	4	1	50000	0	1	0.333333333	1	1	6	1	11	1	54	5	1	3	3	6	1
95	7	s14	b20	0	1	0	3	5	1	100	400	1	6	1	50	7	1	1	1	4	4	1	50000	0	1	0.333333333	1	1	6	1	11	1	54	5	1	3	3	6	1
95	8	s14	b20	0	1	0	3	5	1	100	400	1	6	1	50	7	1	1	1	4	4	1	50000	0	1	0.333333333	1	1	6	1	11	1	54	5	1	3	3	6	1
95	9	s14	b20	0	1	0	3	5	1	100	400	1	6	1	50	7	1	1	1	4	4	1	50000	0	1	0.333333333	1	1	6	1	11	1	54	5	1	3	3	6	1
95	10	s14	b20	0	1	0	3	5	1	100	400	1	6	1	50	7	1	1	1	4	4	1	50000	0	1	0.333333333	1	1	6	1	11	1	54	5	1	3	3	6	1
95	11	s14	b20	0	1	0	3	5	1	100	400	1	6	1	50	7	1	1	1	4	4	1	50000	0	1	0.333333333	1	1	6	0	11	1	54	5	1	3	3	6	1
96	1	s28	b21	1	1	0	1	6	1	100	400	0	7	1	58	0	1	1	1	5	5	4	30000	0	5	10	0	0.5	5	1	5	1	42	12	1	6	3	5	7
96	2	s28	b21	1	1	0	1	6	1	100	400	0	7	1	58	0	1	1	1	5	5	4	30000	0	5	10	0	0.5	5	1	5	1	42	12	1	6	3	5	7
96	3	s28	b21	1	1	0	1	6	1	100	400	0	7	1	58	0	1	1	1	5	5	4	30000	0	5	10	0	0.5	5	1	5	1	42	12	1	6	3	5	7
96	4	s28	b21	0	1	0	1	6	1	100	400	0	7	1	58	0	1	1	1	5	5	4	30000	0	5	10	0	0.5	5	1	5	1	42	12	1	6	3	5	7
96	5	s28	b21	0	1	0	1	6	1	100	400	0	7	1	58	0	1	1	1	5	5	4	30000	0	5	10	0	0.5	5	0	5	1	42	12	1	6	3	5	7
96	6	s28	b21	0	1	0	1	6	1	100	400	0	7	1	58	0	1	1	1	5	5	4	30000	0	5	10	0	0.5	5	0	5	1	42	12	1	6	3	5	7
96	7	s28	b21	0	1	0	1	6	1	100	400	1	7	1	58	0	1	1	1	5	5	4	30000	0	5	10	0	0.5	5	0	5	1	42	12	1	6	3	5	7
96	8	s28	b21	0	1	0	1	6	1	100	400	1	7	1	58	0	1	1	1	5	5	4	30000	0	5	10	0	0.5	5	0	5	1	42	12	1	6	3	5	7
96	9	s28	b21	0	1	0	1	6	1	100	400	1	7	1	58	0	1	1	1	5	5	4	30000	0	5	10	0	0.5	5	0	5	1	42	12	1	6	3	5	7
96	10	s28	b21	0	1	0	1	6	1	100	400	1	7	1	58	0	1	1	1	5	5	4	30000	0	5	10	0	0.5	5	0	5	1	42	12	1	6	3	5	7
96	11	s28	b21	0	1	0	1	6	1	100	400	1	7	1	58	0	1	1	1	5	5	4	30000	0	5	10	0	0.5	5	0	5	1	42	12	1	6	3	5	7
97	1	s16	b23	1	1	1	3	6	1	100	400	0	7	1	48	5	1	1	1	4	3	2	30000	0	1	0.5	0	0.5	10	1	5	1	51	7	1	6	4	5	7
97	2	s16	b23	1	1	1	3	6	1	100	400	0	7	1	48	5	1	1	1	4	3	2	30000	0	1	0.5	0	0.5	10	1	5	1	51	7	1	6	4	5	7
97	3	s16	b23	1	1	1	3	6	1	100	400	0	7	1	48	5	1	1	1	4	3	2	30000	0	1	0.5	0	0.5	10	1	5	1	51	7	1	6	4	5	7
97	4	s16	b23	1	1	1	3	6	1	100	400	0	7	1	48	5	1	1	1	4	3	2	30000	0	1	0.5	0	0.5	10	1	5	1	51	7	1	6	4	5	7
97	5	s16	b23	1	1	1	3	6	1	100	400	0	7	1	48	5	1	1	1	4	3	2	30000	0	1	0.5	0	0.5	10	0	5	1	51	7	1	6	4	5	7
97	6	s16	b23	1	1	1	3	6	1	100	400	0	7	1	48	5	1	1	1	4	3	2	30000	0	1	0.5	0	0.5	10	0	5	1	51	7	1	6	4	5	7
97	7	s16	b23	1	1	1	3	6	1	100	400	1	7	1	48	5	1	1	1	4	3	2	30000	0	1	0.5	0	0.5	10	0	5	1	51	7	1	6	4	5	7
97	8	s16	b23	0	1	1	3	6	1	100	400	1	7	1	48	5	1	1	1	4	3	2	30000	0	1	0.5	0	0.5	10	0	5	1	51	7	1	6	4	5	7
97	9	s16	b23	0	1	1	3	6	1	100	400	1	7	1	48	5	1	1	1	4	3	2	30000	0	1	0.5	0	0.5	10	0	5	1	51	7	1	6	4	5	7
97	10	s16	b23	0	1	1	3	6	1	100	400	1	7	1	48	5	1	1	1	4	3	2	30000	0	1	0.5	0	0.5	10	0	5	1	51	7	1	6	4	5	7
97	11	s16	b23	0	1	1	3	6	1	100	400	1	7	1	48	5	1	1	1	4	3	2	30000	0	1	0.5	0	0.5	10	0	5	1	51	7	1	6	4	5	7
98	1	s4	b24	1	1	2	2	3	1	100	400	0	8	1	45	6	1	1	1	5	3	2.5	15000	1	1	6	0	1	5	1	9	1	50	7	1	2	3.5	4	3
98	2	s4	b24	1	1	2	2	3	1	100	400	0	8	1	45	6	1	1	1	5	3	2.5	15000	1	1	6	0	1	5	1	9	1	50	7	1	2	3.5	4	3
98	3	s4	b24	1	1	2	2	3	1	100	400	0	8	1	45	6	1	1	1	5	3	2.5	15000	1	1	6	0	1	5	1	9	1	50	7	1	2	3.5	4	3
98	4	s4	b24	1	1	2	2	3	1	100	400	0	8	1	45	6	1	1	1	5	3	2.5	15000	1	1	6	0	1	5	1	9	1	50	7	1	2	3.5	4	3
98	5	s4	b24	1	1	2	2	3	1	100	400	0	8	1	45	6	1	1	1	5	3	2.5	15000	1	1	6	0	1	5	1	9	1	50	7	1	2	3.5	4	3
98	6	s4	b24	1	1	2	2	3	1	100	400	0	8	1	45	6	1	1	1	5	3	2.5	15000	1	1	6	0	1	5	1	9	1	50	7	1	2	3.5	4	3
98	7	s4	b24	1	1	2	2	3	1	100	400	0	8	1	45	6	1	1	1	5	3	2.5	15000	1	1	6	0	1	5	1	9	1	50	7	1	2	3.5	4	3
98	8	s4	b24	1	1	2	2	3	1	100	400	1	8	1	45	6	1	1	1	5	3	2.5	15000	1	1	6	0	1	5	1	9	1	50	7	1	2	3.5	4	3
98	9	s4	b24	1	1	2	2	3	1	100	400	1	8	1	45	6	1	1	1	5	3	2.5	15000	1	1	6	0	1	5	0	9	1	50	7	1	2	3.5	4	3
98	10	s4	b24	0	1	2	2	3	1	100	400	1	8	1	45	6	1	1	1	5	3	2.5	15000	1	1	6	0	1	5	0	9	1	50	7	1	2	3.5	4	3
98	11	s4	b24	0	1	2	2	3	1	100	400	1	8	1	45	6	1	1	1	5	3	2.5	15000	1	1	6	0	1	5	0	9	1	50	7	1	2	3.5	4	3
99	1	s13	b25	1	1	0	1	10	1	100	400	0	4	1	37	12	1	1	1	4	2	2	80000	0	1	1	0	0.5	2	1	5	1	55	6	1	6	5	8	7
99	2	s13	b25	1	1	0	1	10	1	100	400	0	4	1	37	12	1	1	1	4	2	2	80000	0	1	1	0	0.5	2	1	5	1	55	6	1	6	5	8	7
99	3	s13	b25	0	1	0	1	10	1	100	400	0	4	1	37	12	1	1	1	4	2	2	80000	0	1	1	0	0.5	2	1	5	1	55	6	1	6	5	8	7
99	4	s13	b25	0	1	0	1	10	1	100	400	1	4	1	37	12	1	1	1	4	2	2	80000	0	1	1	0	0.5	2	1	5	1	55	6	1	6	5	8	7
99	5	s13	b25	0	1	0	1	10	1	100	400	1	4	1	37	12	1	1	1	4	2	2	80000	0	1	1	0	0.5	2	0	5	1	55	6	1	6	5	8	7
99	6	s13	b25	0	1	0	1	10	1	100	400	1	4	1	37	12	1	1	1	4	2	2	80000	0	1	1	0	0.5	2	0	5	1	55	6	1	6	5	8	7
99	7	s13	b25	0	1	0	1	10	1	100	400	1	4	1	37	12	1	1	1	4	2	2	80000	0	1	1	0	0.5	2	0	5	1	55	6	1	6	5	8	7
99	8	s13	b25	0	1	0	1	10	1	100	400	1	4	1	37	12	1	1	1	4	2	2	80000	0	1	1	0	0.5	2	0	5	1	55	6	1	6	5	8	7
99	9	s13	b25	0	1	0	1	10	1	100	400	1	4	1	37	12	1	1	1	4	2	2	80000	0	1	1	0	0.5	2	0	5	1	55	6	1	6	5	8	7
99	10	s13	b25	0	1	0	1	10	1	100	400	1	4	1	37	12	1	1	1	4	2	2	80000	0	1	1	0	0.5	2	0	5	1	55	6	1	6	5	8	7
99	11	s13	b25	0	1	0	1	10	1	100	400	1	4	1	37	12	1	1	1	4	2	2	80000	0	1	1	0	0.5	2	0	5	1	55	6	1	6	5	8	7
100	1	s11	b26	1	3	2	3	5	1	100	400	0	3	1	50	0	1	1	1	5	2	5.5	50000	0	1	1	0	1	4	1	8	1	45	11	1	3	5.5	9	4
100	2	s11	b26	1	3	2	3	5	1	100	400	0	3	1	50	0	1	1	1	5	2	5.5	50000	0	1	1	0	1	4	1	8	1	45	11	1	3	5.5	9	4
100	3	s11	b26	1	3	2	3	5	1	100	400	1	3	1	50	0	1	1	1	5	2	5.5	50000	0	1	1	0	1	4	1	8	1	45	11	1	3	5.5	9	4
100	4	s11	b26	1	3	2	3	5	1	100	400	1	3	1	50	0	1	1	1	5	2	5.5	50000	0	1	1	0	1	4	1	8	1	45	11	1	3	5.5	9	4
100	5	s11	b26	1	3	2	3	5	1	100	400	1	3	1	50	0	1	1	1	5	2	5.5	50000	0	1	1	0	1	4	1	8	1	45	11	1	3	5.5	9	4
100	6	s11	b26	1	3	2	3	5	1	100	400	1	3	1	50	0	1	1	1	5	2	5.5	50000	0	1	1	0	1	4	1	8	1	45	11	1	3	5.5	9	4
100	7	s11	b26	1	3	2	3	5	1	100	400	1	3	1	50	0	1	1	1	5	2	5.5	50000	0	1	1	0	1	4	1	8	1	45	11	1	3	5.5	9	4
100	8	s11	b26	1	3	2	3	5	1	100	400	1	3	1	50	0	1	1	1	5	2	5.5	50000	0	1	1	0	1	4	0	8	1	45	11	1	3	5.5	9	4
100	9	s11	b26	1	3	2	3	5	1	100	400	1	3	1	50	0	1	1	1	5	2	5.5	50000	0	1	1	0	1	4	0	8	1	45	11	1	3	5.5	9	4
100	10	s11	b26	1	3	2	3	5	1	100	400	1	3	1	50	0	1	1	1	5	2	5.5	50000	0	1	1	0	1	4	0	8	1	45	11	1	3	5.5	9	4
100	11	s11	b26	1	3	2	3	5	1	100	400	1	3	1	50	0	1	1	1	5	2	5.5	50000	0	1	1	0	1	4	0	8	1	45	11	1	3	5.5	9	4
101	1	s4	b31	0	2	2	2	5	1	100	400	0	4	1	53	4	1	1	1	2	2	1	36000	0	1	5	1	0.5	5	1	9	1	50	7	1	2	3.5	8	3
101	2	s4	b31	0	2	2	2	5	1	100	400	0	4	1	53	4	1	1	1	2	2	1	36000	0	1	5	1	0.5	5	1	9	1	50	7	1	2	3.5	8	3
101	3	s4	b31	1	2	2	2	5	1	100	400	0	4	1	53	4	1	1	1	2	2	1	36000	0	1	5	1	0.5	5	1	9	1	50	7	1	2	3.5	8	3
101	4	s4	b31	1	2	2	2	5	1	100	400	1	4	1	53	4	1	1	1	2	2	1	36000	0	1	5	1	0.5	5	1	9	1	50	7	1	2	3.5	8	3
101	5	s4	b31	1	2	2	2	5	1	100	400	1	4	1	53	4	1	1	1	2	2	1	36000	0	1	5	1	0.5	5	1	9	1	50	7	1	2	3.5	8	3
101	6	s4	b31	1	2	2	2	5	1	100	400	1	4	1	53	4	1	1	1	2	2	1	36000	0	1	5	1	0.5	5	1	9	1	50	7	1	2	3.5	8	3
101	7	s4	b31	1	2	2	2	5	1	100	400	1	4	1	53	4	1	1	1	2	2	1	36000	0	1	5	1	0.5	5	1	9	1	50	7	1	2	3.5	8	3
101	8	s4	b31	1	2	2	2	5	1	100	400	1	4	1	53	4	1	1	1	2	2	1	36000	0	1	5	1	0.5	5	1	9	1	50	7	1	2	3.5	8	3
101	9	s4	b31	1	2	2	2	5	1	100	400	1	4	1	53	4	1	1	1	2	2	1	36000	0	1	5	1	0.5	5	0	9	1	50	7	1	2	3.5	8	3
101	10	s4	b31	1	2	2	2	5	1	100	400	1	4	1	53	4	1	1	1	2	2	1	36000	0	1	5	1	0.5	5	0	9	1	50	7	1	2	3.5	8	3
101	11	s4	b31	1	2	2	2	5	1	100	400	1	4	1	53	4	1	1	1	2	2	1	36000	0	1	5	1	0.5	5	0	9	1	50	7	1	2	3.5	8	3
102	1	s21	b33	1	1	0	1	3	1	100	400	0	5	1	55	7	1	1	1	6	2	1.75	400000	0	2	3	0	1	4	1	3	1	45	15	1	2	5	7	9
102	2	s21	b33	1	1	0	1	3	1	100	400	0	5	1	55	7	1	1	1	6	2	1.75	400000	0	2	3	0	1	4	1	3	1	45	15	1	2	5	7	9
102	3	s21	b33	1	1	0	1	3	1	100	400	0	5	1	55	7	1	1	1	6	2	1.75	400000	0	2	3	0	1	4	0	3	1	45	15	1	2	5	7	9
102	4	s21	b33	1	1	0	1	3	1	100	400	0	5	1	55	7	1	1	1	6	2	1.75	400000	0	2	3	0	1	4	0	3	1	45	15	1	2	5	7	9
102	5	s21	b33	0	1	0	1	3	1	100	400	1	5	1	55	7	1	1	1	6	2	1.75	400000	0	2	3	0	1	4	0	3	1	45	15	1	2	5	7	9
102	6	s21	b33	0	1	0	1	3	1	100	400	1	5	1	55	7	1	1	1	6	2	1.75	400000	0	2	3	0	1	4	0	3	1	45	15	1	2	5	7	9
102	7	s21	b33	0	1	0	1	3	1	100	400	1	5	1	55	7	1	1	1	6	2	1.75	400000	0	2	3	0	1	4	0	3	1	45	15	1	2	5	7	9
102	8	s21	b33	0	1	0	1	3	1	100	400	1	5	1	55	7	1	1	1	6	2	1.75	400000	0	2	3	0	1	4	0	3	1	45	15	1	2	5	7	9
102	9	s21	b33	0	1	0	1	3	1	100	400	1	5	1	55	7	1	1	1	6	2	1.75	400000	0	2	3	0	1	4	0	3	1	45	15	1	2	5	7	9
102	10	s21	b33	0	1	0	1	3	1	100	400	1	5	1	55	7	1	1	1	6	2	1.75	400000	0	2	3	0	1	4	0	3	1	45	15	1	2	5	7	9
102	11	s21	b33	0	1	0	1	3	1	100	400	1	5	1	55	7	1	1	1	6	2	1.75	400000	0	2	3	0	1	4	0	3	1	45	15	1	2	5	7	9
103	1	s15	b35	1	1	0	1	5	1	100	400	0	6	1	54	7	1	1	1	6	2	2.5	14000	0	1	3	0	0.5	8	1	6	1	50	0	1	5	2.4	6	6
103	2	s15	b35	1	1	0	1	5	1	100	400	0	6	1	54	7	1	1	1	6	2	2.5	14000	0	1	3	0	0.5	8	1	6	1	50	0	1	5	2.4	6	6
103	3	s15	b35	1	1	0	1	5	1	100	400	0	6	1	54	7	1	1	1	6	2	2.5	14000	0	1	3	0	0.5	8	1	6	1	50	0	1	5	2.4	6	6
103	4	s15	b35	0	1	0	1	5	1	100	400	0	6	1	54	7	1	1	1	6	2	2.5	14000	0	1	3	0	0.5	8	1	6	1	50	0	1	5	2.4	6	6
103	5	s15	b35	0	1	0	1	5	1	100	400	0	6	1	54	7	1	1	1	6	2	2.5	14000	0	1	3	0	0.5	8	1	6	1	50	0	1	5	2.4	6	6
103	6	s15	b35	0	1	0	1	5	1	100	400	1	6	1	54	7	1	1	1	6	2	2.5	14000	0	1	3	0	0.5	8	0	6	1	50	0	1	5	2.4	6	6
103	7	s15	b35	0	1	0	1	5	1	100	400	1	6	1	54	7	1	1	1	6	2	2.5	14000	0	1	3	0	0.5	8	0	6	1	50	0	1	5	2.4	6	6
103	8	s15	b35	0	1	0	1	5	1	100	400	1	6	1	54	7	1	1	1	6	2	2.5	14000	0	1	3	0	0.5	8	0	6	1	50	0	1	5	2.4	6	6
103	9	s15	b35	0	1	0	1	5	1	100	400	1	6	1	54	7	1	1	1	6	2	2.5	14000	0	1	3	0	0.5	8	0	6	1	50	0	1	5	2.4	6	6
103	10	s15	b35	0	1	0	1	5	1	100	400	1	6	1	54	7	1	1	1	6	2	2.5	14000	0	1	3	0	0.5	8	0	6	1	50	0	1	5	2.4	6	6
103	11	s15	b35	0	1	0	1	5	1	100	400	1	6	1	54	7	1	1	1	6	2	2.5	14000	0	1	3	0	0.5	8	0	6	1	50	0	1	5	2.4	6	6
104	1	s20	b36	1	1	0	2	2	1	100	400	0	5	1	45	10	1	1	1	3	2	5	20000	0	1	2	1	0.75	5	1	9	1	48	7	1	5	4.6	7	3
104	2	s20	b36	1	1	0	2	2	1	100	400	0	5	1	45	10	1	1	1	3	2	5	20000	0	1	2	1	0.75	5	1	9	1	48	7	1	5	4.6	7	3
104	3	s20	b36	1	1	0	2	2	1	100	400	0	5	1	45	10	1	1	1	3	2	5	20000	0	1	2	1	0.75	5	1	9	1	48	7	1	5	4.6	7	3
104	4	s20	b36	1	1	0	2	2	1	100	400	0	5	1	45	10	1	1	1	3	2	5	20000	0	1	2	1	0.75	5	1	9	1	48	7	1	5	4.6	7	3
104	5	s20	b36	1	1	0	2	2	1	100	400	1	5	1	45	10	1	1	1	3	2	5	20000	0	1	2	1	0.75	5	1	9	1	48	7	1	5	4.6	7	3
104	6	s20	b36	1	1	0	2	2	1	100	400	1	5	1	45	10	1	1	1	3	2	5	20000	0	1	2	1	0.75	5	1	9	1	48	7	1	5	4.6	7	3
104	7	s20	b36	1	1	0	2	2	1	100	400	1	5	1	45	10	1	1	1	3	2	5	20000	0	1	2	1	0.75	5	1	9	1	48	7	1	5	4.6	7	3
104	8	s20	b36	1	1	0	2	2	1	100	400	1	5	1	45	10	1	1	1	3	2	5	20000	0	1	2	1	0.75	5	1	9	1	48	7	1	5	4.6	7	3
104	9	s20	b36	1	1	0	2	2	1	100	400	1	5	1	45	10	1	1	1	3	2	5	20000	0	1	2	1	0.75	5	0	9	1	48	7	1	5	4.6	7	3
104	10	s20	b36	0	1	0	2	2	1	100	400	1	5	1	45	10	1	1	1	3	2	5	20000	0	1	2	1	0.75	5	0	9	1	48	7	1	5	4.6	7	3
104	11	s20	b36	0	1	0	2	2	1	100	400	1	5	1	45	10	1	1	1	3	2	5	20000	0	1	2	1	0.75	5	0	9	1	48	7	1	5	4.6	7	3
105	1	s5	b37	1	1	0	4	2	1	100	400	0	8	1	42	10	1	1	1	5	2	2	20000	0	1	0.5	1	0.375	1	1	9	1	60	12	1	6	10	4	3
105	2	s5	b37	1	1	0	4	2	1	100	400	0	8	1	42	10	1	1	1	5	2	2	20000	0	1	0.5	1	0.375	1	1	9	1	60	12	1	6	10	4	3
105	3	s5	b37	1	1	0	4	2	1	100	400	0	8	1	42	10	1	1	1	5	2	2	20000	0	1	0.5	1	0.375	1	1	9	1	60	12	1	6	10	4	3
105	4	s5	b37	1	1	0	4	2	1	100	400	0	8	1	42	10	1	1	1	5	2	2	20000	0	1	0.5	1	0.375	1	1	9	1	60	12	1	6	10	4	3
105	5	s5	b37	1	1	0	4	2	1	100	400	0	8	1	42	10	1	1	1	5	2	2	20000	0	1	0.5	1	0.375	1	1	9	1	60	12	1	6	10	4	3
105	6	s5	b37	1	1	0	4	2	1	100	400	0	8	1	42	10	1	1	1	5	2	2	20000	0	1	0.5	1	0.375	1	1	9	1	60	12	1	6	10	4	3
105	7	s5	b37	1	1	0	4	2	1	100	400	0	8	1	42	10	1	1	1	5	2	2	20000	0	1	0.5	1	0.375	1	1	9	1	60	12	1	6	10	4	3
105	8	s5	b37	1	1	0	4	2	1	100	400	1	8	1	42	10	1	1	1	5	2	2	20000	0	1	0.5	1	0.375	1	1	9	1	60	12	1	6	10	4	3
105	9	s5	b37	0	1	0	4	2	1	100	400	1	8	1	42	10	1	1	1	5	2	2	20000	0	1	0.5	1	0.375	1	0	9	1	60	12	1	6	10	4	3
105	10	s5	b37	0	1	0	4	2	1	100	400	1	8	1	42	10	1	1	1	5	2	2	20000	0	1	0.5	1	0.375	1	0	9	1	60	12	1	6	10	4	3
105	11	s5	b37	0	1	0	4	2	1	100	400	1	8	1	42	10	1	1	1	5	2	2	20000	0	1	0.5	1	0.375	1	0	9	1	60	12	1	6	10	4	3
106	1	s6	b38	1	1	2	1	9	1	100	400	0	7	1	44	12	1	1	1	6	2	1.82	105000	1	1	5	1	1	3	1	10	1	53	0	1	4	3	5	2
106	2	s6	b38	1	1	2	1	9	1	100	400	0	7	1	44	12	1	1	1	6	2	1.82	105000	1	1	5	1	1	3	1	10	1	53	0	1	4	3	5	2
106	3	s6	b38	1	1	2	1	9	1	100	400	0	7	1	44	12	1	1	1	6	2	1.82	105000	1	1	5	1	1	3	1	10	1	53	0	1	4	3	5	2
106	4	s6	b38	1	1	2	1	9	1	100	400	0	7	1	44	12	1	1	1	6	2	1.82	105000	1	1	5	1	1	3	1	10	1	53	0	1	4	3	5	2
106	5	s6	b38	1	1	2	1	9	1	100	400	0	7	1	44	12	1	1	1	6	2	1.82	105000	1	1	5	1	1	3	1	10	1	53	0	1	4	3	5	2
106	6	s6	b38	1	1	2	1	9	1	100	400	0	7	1	44	12	1	1	1	6	2	1.82	105000	1	1	5	1	1	3	1	10	1	53	0	1	4	3	5	2
106	7	s6	b38	1	1	2	1	9	1	100	400	1	7	1	44	12	1	1	1	6	2	1.82	105000	1	1	5	1	1	3	1	10	1	53	0	1	4	3	5	2
106	8	s6	b38	1	1	2	1	9	1	100	400	1	7	1	44	12	1	1	1	6	2	1.82	105000	1	1	5	1	1	3	1	10	1	53	0	1	4	3	5	2
106	9	s6	b38	1	1	2	1	9	1	100	400	1	7	1	44	12	1	1	1	6	2	1.82	105000	1	1	5	1	1	3	1	10	1	53	0	1	4	3	5	2
106	10	s6	b38	0	1	2	1	9	1	100	400	1	7	1	44	12	1	1	1	6	2	1.82	105000	1	1	5	1	1	3	0	10	1	53	0	1	4	3	5	2
106	11	s6	b38	0	1	2	1	9	1	100	400	1	7	1	44	12	1	1	1	6	2	1.82	105000	1	1	5	1	1	3	0	10	1	53	0	1	4	3	5	2
107	1	s30	b7	0	4	0	3	6	3	17	95	0	3	1	60	0	1	3	3	6	6	1	60000	0	1	1	1	0.25	1	1	8	1	56	0	1	6	1.25	9	4
107	2	s30	b7	0	4	0	3	6	3	17	95	0	3	1	60	0	1	3	3	6	6	1	60000	0	1	1	1	0.25	1	1	8	1	56	0	1	6	1.25	9	4
107	3	s30	b7	1	4	0	3	6	3	17	95	1	3	1	60	0	1	3	3	6	6	1	60000	0	1	1	1	0.25	1	1	8	1	56	0	1	6	1.25	9	4
107	4	s30	b7	1	4	0	3	6	3	17	95	1	3	1	60	0	1	3	3	6	6	1	60000	0	1	1	1	0.25	1	1	8	1	56	0	1	6	1.25	9	4
107	5	s30	b7	1	4	0	3	6	3	17	95	1	3	1	60	0	1	3	3	6	6	1	60000	0	1	1	1	0.25	1	1	8	1	56	0	1	6	1.25	9	4
107	6	s30	b7	1	4	0	3	6	3	17	95	1	3	1	60	0	1	3	3	6	6	1	60000	0	1	1	1	0.25	1	1	8	1	56	0	1	6	1.25	9	4
107	7	s30	b7	1	4	0	3	6	3	17	95	1	3	1	60	0	1	3	3	6	6	1	60000	0	1	1	1	0.25	1	1	8	1	56	0	1	6	1.25	9	4
107	8	s30	b7	1	4	0	3	6	3	17	95	1	3	1	60	0	1	3	3	6	6	1	60000	0	1	1	1	0.25	1	0	8	1	56	0	1	6	1.25	9	4
107	9	s30	b7	0	4	0	3	6	3	17	95	1	3	1	60	0	1	3	3	6	6	1	60000	0	1	1	1	0.25	1	0	8	1	56	0	1	6	1.25	9	4
107	10	s30	b7	0	4	0	3	6	3	17	95	1	3	1	60	0	1	3	3	6	6	1	60000	0	1	1	1	0.25	1	0	8	1	56	0	1	6	1.25	9	4
107	11	s30	b7	0	4	0	3	6	3	17	95	1	3	1	60	0	1	3	3	6	6	1	60000	0	1	1	1	0.25	1	0	8	1	56	0	1	6	1.25	9	4
108	1	s32	b39	0	2	0	1	3	3	17	95	0	7	1	43	10	1	3	3	9	6	1	40000	0	1	10	1	1	3	1	7	1	60	0	1	6	3	5	5
108	2	s32	b39	0	2	0	1	3	3	17	95	0	7	1	43	10	1	3	3	9	6	1	40000	0	1	10	1	1	3	1	7	1	60	0	1	6	3	5	5
108	3	s32	b39	0	2	0	1	3	3	17	95	0	7	1	43	10	1	3	3	9	6	1	40000	0	1	10	1	1	3	1	7	1	60	0	1	6	3	5	5
108	4	s32	b39	0	2	0	1	3	3	17	95	0	7	1	43	10	1	3	3	9	6	1	40000	0	1	10	1	1	3	1	7	1	60	0	1	6	3	5	5
108	5	s32	b39	1	2	0	1	3	3	17	95	0	7	1	43	10	1	3	3	9	6	1	40000	0	1	10	1	1	3	1	7	1	60	0	1	6	3	5	5
108	6	s32	b39	1	2	0	1	3	3	17	95	0	7	1	43	10	1	3	3	9	6	1	40000	0	1	10	1	1	3	1	7	1	60	0	1	6	3	5	5
108	7	s32	b39	1	2	0	1	3	3	17	95	1	7	1	43	10	1	3	3	9	6	1	40000	0	1	10	1	1	3	0	7	1	60	0	1	6	3	5	5
108	8	s32	b39	1	2	0	1	3	3	17	95	1	7	1	43	10	1	3	3	9	6	1	40000	0	1	10	1	1	3	0	7	1	60	0	1	6	3	5	5
108	9	s32	b39	1	2	0	1	3	3	17	95	1	7	1	43	10	1	3	3	9	6	1	40000	0	1	10	1	1	3	0	7	1	60	0	1	6	3	5	5
108	10	s32	b39	1	2	0	1	3	3	17	95	1	7	1	43	10	1	3	3	9	6	1	40000	0	1	10	1	1	3	0	7	1	60	0	1	6	3	5	5
108	11	s32	b39	1	2	0	1	3	3	17	95	1	7	1	43	10	1	3	3	9	6	1	40000	0	1	10	1	1	3	0	7	1	60	0	1	6	3	5	5
109	1	s31	b40	1	3	0	2	10	3	17	95	0	4	1	51	9	1	3	3	5	2	1.5	15000	0	1	1	1	0.75	8	1	11	1	55	4	1	5	1	8	1
109	2	s31	b40	1	3	0	2	10	3	17	95	0	4	1	51	9	1	3	3	5	2	1.5	15000	0	1	1	1	0.75	8	1	11	1	55	4	1	5	1	8	1
109	3	s31	b40	1	3	0	2	10	3	17	95	0	4	1	51	9	1	3	3	5	2	1.5	15000	0	1	1	1	0.75	8	1	11	1	55	4	1	5	1	8	1
109	4	s31	b40	1	3	0	2	10	3	17	95	1	4	1	51	9	1	3	3	5	2	1.5	15000	0	1	1	1	0.75	8	1	11	1	55	4	1	5	1	8	1
109	5	s31	b40	1	3	0	2	10	3	17	95	1	4	1	51	9	1	3	3	5	2	1.5	15000	0	1	1	1	0.75	8	1	11	1	55	4	1	5	1	8	1
109	6	s31	b40	1	3	0	2	10	3	17	95	1	4	1	51	9	1	3	3	5	2	1.5	15000	0	1	1	1	0.75	8	1	11	1	55	4	1	5	1	8	1
109	7	s31	b40	1	3	0	2	10	3	17	95	1	4	1	51	9	1	3	3	5	2	1.5	15000	0	1	1	1	0.75	8	1	11	1	55	4	1	5	1	8	1
109	8	s31	b40	1	3	0	2	10	3	17	95	1	4	1	51	9	1	3	3	5	2	1.5	15000	0	1	1	1	0.75	8	1	11	1	55	4	1	5	1	8	1
109	9	s31	b40	1	3	0	2	10	3	17	95	1	4	1	51	9	1	3	3	5	2	1.5	15000	0	1	1	1	0.75	8	1	11	1	55	4	1	5	1	8	1
109	10	s31	b40	1	3	0	2	10	3	17	95	1	4	1	51	9	1	3	3	5	2	1.5	15000	0	1	1	1	0.75	8	1	11	1	55	4	1	5	1	8	1
109	11	s31	b40	1	3	0	2	10	3	17	95	1	4	1	51	9	1	3	3	5	2	1.5	15000	0	1	1	1	0.75	8	0	11	1	55	4	1	5	1	8	1
110	1	s34	b41	1	1	0	2	8	3	17	95	0	3	1	48	10	1	3	3	5	4	2	70000	0	1	1	0	2	8	1	10	1	50	5	1	5	3.5	9	2
110	2	s34	b41	1	1	0	2	8	3	17	95	0	3	1	48	10	1	3	3	5	4	2	70000	0	1	1	0	2	8	1	10	1	50	5	1	5	3.5	9	2
110	3	s34	b41	1	1	0	2	8	3	17	95	1	3	1	48	10	1	3	3	5	4	2	70000	0	1	1	0	2	8	1	10	1	50	5	1	5	3.5	9	2
110	4	s34	b41	1	1	0	2	8	3	17	95	1	3	1	48	10	1	3	3	5	4	2	70000	0	1	1	0	2	8	1	10	1	50	5	1	5	3.5	9	2
110	5	s34	b41	1	1	0	2	8	3	17	95	1	3	1	48	10	1	3	3	5	4	2	70000	0	1	1	0	2	8	1	10	1	50	5	1	5	3.5	9	2
110	6	s34	b41	1	1	0	2	8	3	17	95	1	3	1	48	10	1	3	3	5	4	2	70000	0	1	1	0	2	8	1	10	1	50	5	1	5	3.5	9	2
110	7	s34	b41	1	1	0	2	8	3	17	95	1	3	1	48	10	1	3	3	5	4	2	70000	0	1	1	0	2	8	1	10	1	50	5	1	5	3.5	9	2
110	8	s34	b41	1	1	0	2	8	3	17	95	1	3	1	48	10	1	3	3	5	4	2	70000	0	1	1	0	2	8	1	10	1	50	5	1	5	3.5	9	2
110	9	s34	b41	0	1	0	2	8	3	17	95	1	3	1	48	10	1	3	3	5	4	2	70000	0	1	1	0	2	8	1	10	1	50	5	1	5	3.5	9	2
110	10	s34	b41	0	1	0	2	8	3	17	95	1	3	1	48	10	1	3	3	5	4	2	70000	0	1	1	0	2	8	0	10	1	50	5	1	5	3.5	9	2
110	11	s34	b41	0	1	0	2	8	3	17	95	1	3	1	48	10	1	3	3	5	4	2	70000	0	1	1	0	2	8	0	10	1	50	5	1	5	3.5	9	2
111	1	s34	b42	1	1	0	2	9	3	17	95	0	6	1	50	7	1	3	3	4	2	1.5	28000	0	1	0.5	0	1.5	8	1	10	1	50	5	1	5	3.5	6	2
111	2	s34	b42	1	1	0	2	9	3	17	95	0	6	1	50	7	1	3	3	4	2	1.5	28000	0	1	0.5	0	1.5	8	1	10	1	50	5	1	5	3.5	6	2
111	3	s34	b42	1	1	0	2	9	3	17	95	0	6	1	50	7	1	3	3	4	2	1.5	28000	0	1	0.5	0	1.5	8	1	10	1	50	5	1	5	3.5	6	2
111	4	s34	b42	1	1	0	2	9	3	17	95	0	6	1	50	7	1	3	3	4	2	1.5	28000	0	1	0.5	0	1.5	8	1	10	1	50	5	1	5	3.5	6	2
111	5	s34	b42	1	1	0	2	9	3	17	95	0	6	1	50	7	1	3	3	4	2	1.5	28000	0	1	0.5	0	1.5	8	1	10	1	50	5	1	5	3.5	6	2
111	6	s34	b42	0	1	0	2	9	3	17	95	1	6	1	50	7	1	3	3	4	2	1.5	28000	0	1	0.5	0	1.5	8	1	10	1	50	5	1	5	3.5	6	2
111	7	s34	b42	0	1	0	2	9	3	17	95	1	6	1	50	7	1	3	3	4	2	1.5	28000	0	1	0.5	0	1.5	8	1	10	1	50	5	1	5	3.5	6	2
111	8	s34	b42	0	1	0	2	9	3	17	95	1	6	1	50	7	1	3	3	4	2	1.5	28000	0	1	0.5	0	1.5	8	1	10	1	50	5	1	5	3.5	6	2
111	9	s34	b42	0	1	0	2	9	3	17	95	1	6	1	50	7	1	3	3	4	2	1.5	28000	0	1	0.5	0	1.5	8	1	10	1	50	5	1	5	3.5	6	2
111	10	s34	b42	0	1	0	2	9	3	17	95	1	6	1	50	7	1	3	3	4	2	1.5	28000	0	1	0.5	0	1.5	8	0	10	1	50	5	1	5	3.5	6	2
111	11	s34	b42	0	1	0	2	9	3	17	95	1	6	1	50	7	1	3	3	4	2	1.5	28000	0	1	0.5	0	1.5	8	0	10	1	50	5	1	5	3.5	6	2
112	1	s33	b43	1	1	0	3	3	3	17	95	0	2	1	51	5	1	3	3	5	4	3.5	30000	0	1	2	1	0.75	2	1	8	1	43	3	1	5	1	10	4
112	2	s33	b43	1	1	0	3	3	3	17	95	1	2	1	51	5	1	3	3	5	4	3.5	30000	0	1	2	1	0.75	2	1	8	1	43	3	1	5	1	10	4
112	3	s33	b43	1	1	0	3	3	3	17	95	1	2	1	51	5	1	3	3	5	4	3.5	30000	0	1	2	1	0.75	2	1	8	1	43	3	1	5	1	10	4
112	4	s33	b43	1	1	0	3	3	3	17	95	1	2	1	51	5	1	3	3	5	4	3.5	30000	0	1	2	1	0.75	2	1	8	1	43	3	1	5	1	10	4
112	5	s33	b43	1	1	0	3	3	3	17	95	1	2	1	51	5	1	3	3	5	4	3.5	30000	0	1	2	1	0.75	2	1	8	1	43	3	1	5	1	10	4
112	6	s33	b43	1	1	0	3	3	3	17	95	1	2	1	51	5	1	3	3	5	4	3.5	30000	0	1	2	1	0.75	2	1	8	1	43	3	1	5	1	10	4
112	7	s33	b43	0	1	0	3	3	3	17	95	1	2	1	51	5	1	3	3	5	4	3.5	30000	0	1	2	1	0.75	2	1	8	1	43	3	1	5	1	10	4
112	8	s33	b43	0	1	0	3	3	3	17	95	1	2	1	51	5	1	3	3	5	4	3.5	30000	0	1	2	1	0.75	2	0	8	1	43	3	1	5	1	10	4
112	9	s33	b43	0	1	0	3	3	3	17	95	1	2	1	51	5	1	3	3	5	4	3.5	30000	0	1	2	1	0.75	2	0	8	1	43	3	1	5	1	10	4
112	10	s33	b43	0	1	0	3	3	3	17	95	1	2	1	51	5	1	3	3	5	4	3.5	30000	0	1	2	1	0.75	2	0	8	1	43	3	1	5	1	10	4
112	11	s33	b43	0	1	0	3	3	3	17	95	1	2	1	51	5	1	3	3	5	4	3.5	30000	0	1	2	1	0.75	2	0	8	1	43	3	1	5	1	10	4
113	1	s31	b44	1	1	0	2	4	3	17	95	0	8	1	43	10	1	3	3	6	2	2	16000	0	1	0.6	1	0.5	8	1	11	1	55	4	1	5	1	4	1
113	2	s31	b44	1	1	0	2	4	3	17	95	0	8	1	43	10	1	3	3	6	2	2	16000	0	1	0.6	1	0.5	8	1	11	1	55	4	1	5	1	4	1
113	3	s31	b44	1	1	0	2	4	3	17	95	0	8	1	43	10	1	3	3	6	2	2	16000	0	1	0.6	1	0.5	8	1	11	1	55	4	1	5	1	4	1
113	4	s31	b44	0	1	0	2	4	3	17	95	0	8	1	43	10	1	3	3	6	2	2	16000	0	1	0.6	1	0.5	8	1	11	1	55	4	1	5	1	4	1
113	5	s31	b44	0	1	0	2	4	3	17	95	0	8	1	43	10	1	3	3	6	2	2	16000	0	1	0.6	1	0.5	8	1	11	1	55	4	1	5	1	4	1
113	6	s31	b44	0	1	0	2	4	3	17	95	0	8	1	43	10	1	3	3	6	2	2	16000	0	1	0.6	1	0.5	8	1	11	1	55	4	1	5	1	4	1
113	7	s31	b44	0	1	0	2	4	3	17	95	0	8	1	43	10	1	3	3	6	2	2	16000	0	1	0.6	1	0.5	8	1	11	1	55	4	1	5	1	4	1
113	8	s31	b44	0	1	0	2	4	3	17	95	1	8	1	43	10	1	3	3	6	2	2	16000	0	1	0.6	1	0.5	8	1	11	1	55	4	1	5	1	4	1
113	9	s31	b44	0	1	0	2	4	3	17	95	1	8	1	43	10	1	3	3	6	2	2	16000	0	1	0.6	1	0.5	8	1	11	1	55	4	1	5	1	4	1
113	10	s31	b44	0	1	0	2	4	3	17	95	1	8	1	43	10	1	3	3	6	2	2	16000	0	1	0.6	1	0.5	8	1	11	1	55	4	1	5	1	4	1
113	11	s31	b44	0	1	0	2	4	3	17	95	1	8	1	43	10	1	3	3	6	2	2	16000	0	1	0.6	1	0.5	8	0	11	1	55	4	1	5	1	4	1
114	1	s33	b45	1	1	0	3	6	3	17	95	0	7	1	45	7	1	3	3	5	3	1	28000	0	2	1	0	1.5	2	1	8	1	43	3	1	5	1	5	4
114	2	s33	b45	1	1	0	3	6	3	17	95	0	7	1	45	7	1	3	3	5	3	1	28000	0	2	1	0	1.5	2	1	8	1	43	3	1	5	1	5	4
114	3	s33	b45	1	1	0	3	6	3	17	95	0	7	1	45	7	1	3	3	5	3	1	28000	0	2	1	0	1.5	2	1	8	1	43	3	1	5	1	5	4
114	4	s33	b45	1	1	0	3	6	3	17	95	0	7	1	45	7	1	3	3	5	3	1	28000	0	2	1	0	1.5	2	1	8	1	43	3	1	5	1	5	4
114	5	s33	b45	1	1	0	3	6	3	17	95	0	7	1	45	7	1	3	3	5	3	1	28000	0	2	1	0	1.5	2	1	8	1	43	3	1	5	1	5	4
114	6	s33	b45	1	1	0	3	6	3	17	95	0	7	1	45	7	1	3	3	5	3	1	28000	0	2	1	0	1.5	2	1	8	1	43	3	1	5	1	5	4
114	7	s33	b45	1	1	0	3	6	3	17	95	1	7	1	45	7	1	3	3	5	3	1	28000	0	2	1	0	1.5	2	1	8	1	43	3	1	5	1	5	4
114	8	s33	b45	0	1	0	3	6	3	17	95	1	7	1	45	7	1	3	3	5	3	1	28000	0	2	1	0	1.5	2	0	8	1	43	3	1	5	1	5	4
114	9	s33	b45	0	1	0	3	6	3	17	95	1	7	1	45	7	1	3	3	5	3	1	28000	0	2	1	0	1.5	2	0	8	1	43	3	1	5	1	5	4
114	10	s33	b45	0	1	0	3	6	3	17	95	1	7	1	45	7	1	3	3	5	3	1	28000	0	2	1	0	1.5	2	0	8	1	43	3	1	5	1	5	4
114	11	s33	b45	0	1	0	3	6	3	17	95	1	7	1	45	7	1	3	3	5	3	1	28000	0	2	1	0	1.5	2	0	8	1	43	3	1	5	1	5	4
115	1	s33	b46	1	1	0	3	2	3	17	95	0	5	1	40	9	1	3	3	7	2	1.5	40000	0	1	3	1	0.1125	2	1	8	1	43	3	1	5	1	7	4
115	2	s33	b46	1	1	0	3	2	3	17	95	0	5	1	40	9	1	3	3	7	2	1.5	40000	0	1	3	1	0.1125	2	1	8	1	43	3	1	5	1	7	4
115	3	s33	b46	1	1	0	3	2	3	17	95	0	5	1	40	9	1	3	3	7	2	1.5	40000	0	1	3	1	0.1125	2	1	8	1	43	3	1	5	1	7	4
115	4	s33	b46	1	1	0	3	2	3	17	95	0	5	1	40	9	1	3	3	7	2	1.5	40000	0	1	3	1	0.1125	2	1	8	1	43	3	1	5	1	7	4
115	5	s33	b46	1	1	0	3	2	3	17	95	1	5	1	40	9	1	3	3	7	2	1.5	40000	0	1	3	1	0.1125	2	1	8	1	43	3	1	5	1	7	4
115	6	s33	b46	0	1	0	3	2	3	17	95	1	5	1	40	9	1	3	3	7	2	1.5	40000	0	1	3	1	0.1125	2	1	8	1	43	3	1	5	1	7	4
115	7	s33	b46	0	1	0	3	2	3	17	95	1	5	1	40	9	1	3	3	7	2	1.5	40000	0	1	3	1	0.1125	2	1	8	1	43	3	1	5	1	7	4
115	8	s33	b46	0	1	0	3	2	3	17	95	1	5	1	40	9	1	3	3	7	2	1.5	40000	0	1	3	1	0.1125	2	0	8	1	43	3	1	5	1	7	4
115	9	s33	b46	0	1	0	3	2	3	17	95	1	5	1	40	9	1	3	3	7	2	1.5	40000	0	1	3	1	0.1125	2	0	8	1	43	3	1	5	1	7	4
115	10	s33	b46	0	1	0	3	2	3	17	95	1	5	1	40	9	1	3	3	7	2	1.5	40000	0	1	3	1	0.1125	2	0	8	1	43	3	1	5	1	7	4
115	11	s33	b46	0	1	0	3	2	3	17	95	1	5	1	40	9	1	3	3	7	2	1.5	40000	0	1	3	1	0.1125	2	0	8	1	43	3	1	5	1	7	4
116	1	s30	b47	1	1	0	2	8	3	17	95	0	3	1	55	4	1	3	3	5	2	0.5	50000	0	1	1	0	0.75	1	1	8	1	56	0	1	6	1.25	9	4
116	2	s30	b47	1	1	0	2	8	3	17	95	0	3	1	55	4	1	3	3	5	2	0.5	50000	0	1	1	0	0.75	1	1	8	1	56	0	1	6	1.25	9	4
116	3	s30	b47	1	1	0	2	8	3	17	95	1	3	1	55	4	1	3	3	5	2	0.5	50000	0	1	1	0	0.75	1	1	8	1	56	0	1	6	1.25	9	4
116	4	s30	b47	1	1	0	2	8	3	17	95	1	3	1	55	4	1	3	3	5	2	0.5	50000	0	1	1	0	0.75	1	1	8	1	56	0	1	6	1.25	9	4
116	5	s30	b47	1	1	0	2	8	3	17	95	1	3	1	55	4	1	3	3	5	2	0.5	50000	0	1	1	0	0.75	1	1	8	1	56	0	1	6	1.25	9	4
116	6	s30	b47	1	1	0	2	8	3	17	95	1	3	1	55	4	1	3	3	5	2	0.5	50000	0	1	1	0	0.75	1	1	8	1	56	0	1	6	1.25	9	4
116	7	s30	b47	1	1	0	2	8	3	17	95	1	3	1	55	4	1	3	3	5	2	0.5	50000	0	1	1	0	0.75	1	1	8	1	56	0	1	6	1.25	9	4
116	8	s30	b47	0	1	0	2	8	3	17	95	1	3	1	55	4	1	3	3	5	2	0.5	50000	0	1	1	0	0.75	1	0	8	1	56	0	1	6	1.25	9	4
116	9	s30	b47	0	1	0	2	8	3	17	95	1	3	1	55	4	1	3	3	5	2	0.5	50000	0	1	1	0	0.75	1	0	8	1	56	0	1	6	1.25	9	4
116	10	s30	b47	0	1	0	2	8	3	17	95	1	3	1	55	4	1	3	3	5	2	0.5	50000	0	1	1	0	0.75	1	0	8	1	56	0	1	6	1.25	9	4
116	11	s30	b47	0	1	0	2	8	3	17	95	1	3	1	55	4	1	3	3	5	2	0.5	50000	0	1	1	0	0.75	1	0	8	1	56	0	1	6	1.25	9	4
118	1	s44	b49	1	1	0	3	5	2	8	20	0	7	1	48	11	1	2	2	6	3	2	52000	0	1	4	0	1	5	1	11	1	45	16	1	2	1	5	1
118	2	s44	b49	1	1	0	3	5	2	8	20	0	7	1	48	11	1	2	2	6	3	2	52000	0	1	4	0	1	5	1	11	1	45	16	1	2	1	5	1
118	3	s44	b49	1	1	0	3	5	2	8	20	0	7	1	48	11	1	2	2	6	3	2	52000	0	1	4	0	1	5	1	11	1	45	16	1	2	1	5	1
118	4	s44	b49	1	1	0	3	5	2	8	20	0	7	1	48	11	1	2	2	6	3	2	52000	0	1	4	0	1	5	1	11	1	45	16	1	2	1	5	1
118	5	s44	b49	1	1	0	3	5	2	8	20	0	7	1	48	11	1	2	2	6	3	2	52000	0	1	4	0	1	5	1	11	1	45	16	1	2	1	5	1
118	6	s44	b49	1	1	0	3	5	2	8	20	0	7	1	48	11	1	2	2	6	3	2	52000	0	1	4	0	1	5	1	11	1	45	16	1	2	1	5	1
118	7	s44	b49	1	1	0	3	5	2	8	20	1	7	1	48	11	1	2	2	6	3	2	52000	0	1	4	0	1	5	1	11	1	45	16	1	2	1	5	1
118	8	s44	b49	1	1	0	3	5	2	8	20	1	7	1	48	11	1	2	2	6	3	2	52000	0	1	4	0	1	5	1	11	1	45	16	1	2	1	5	1
118	9	s44	b49	1	1	0	3	5	2	8	20	1	7	1	48	11	1	2	2	6	3	2	52000	0	1	4	0	1	5	1	11	1	45	16	1	2	1	5	1
118	10	s44	b49	1	1	0	3	5	2	8	20	1	7	1	48	11	1	2	2	6	3	2	52000	0	1	4	0	1	5	1	11	1	45	16	1	2	1	5	1
118	11	s44	b49	0	1	0	3	5	2	8	20	1	7	1	48	11	1	2	2	6	3	2	52000	0	1	4	0	1	5	0	11	1	45	16	1	2	1	5	1
119	1	s55	b50	0	2	0	5	2	2	8	20	0	8	1	33	10	1	2	2	8	2	2	15000	0	1	5	1	0.25	5	1	10	1	40	10	1	6	2.5	4	2
119	2	s55	b50	0	2	0	5	2	2	8	20	0	8	1	33	10	1	2	2	8	2	2	15000	0	1	5	1	0.25	5	1	10	1	40	10	1	6	2.5	4	2
119	3	s55	b50	0	2	0	5	2	2	8	20	0	8	1	33	10	1	2	2	8	2	2	15000	0	1	5	1	0.25	5	1	10	1	40	10	1	6	2.5	4	2
119	4	s55	b50	0	2	0	5	2	2	8	20	0	8	1	33	10	1	2	2	8	2	2	15000	0	1	5	1	0.25	5	1	10	1	40	10	1	6	2.5	4	2
119	5	s55	b50	1	2	0	5	2	2	8	20	0	8	1	33	10	1	2	2	8	2	2	15000	0	1	5	1	0.25	5	1	10	1	40	10	1	6	2.5	4	2
119	6	s55	b50	1	2	0	5	2	2	8	20	0	8	1	33	10	1	2	2	8	2	2	15000	0	1	5	1	0.25	5	1	10	1	40	10	1	6	2.5	4	2
119	7	s55	b50	1	2	0	5	2	2	8	20	0	8	1	33	10	1	2	2	8	2	2	15000	0	1	5	1	0.25	5	1	10	1	40	10	1	6	2.5	4	2
119	8	s55	b50	1	2	0	5	2	2	8	20	1	8	1	33	10	1	2	2	8	2	2	15000	0	1	5	1	0.25	5	1	10	1	40	10	1	6	2.5	4	2
119	9	s55	b50	1	2	0	5	2	2	8	20	1	8	1	33	10	1	2	2	8	2	2	15000	0	1	5	1	0.25	5	1	10	1	40	10	1	6	2.5	4	2
119	10	s55	b50	1	2	0	5	2	2	8	20	1	8	1	33	10	1	2	2	8	2	2	15000	0	1	5	1	0.25	5	0	10	1	40	10	1	6	2.5	4	2
119	11	s55	b50	1	2	0	5	2	2	8	20	1	8	1	33	10	1	2	2	8	2	2	15000	0	1	5	1	0.25	5	0	10	1	40	10	1	6	2.5	4	2
120	1	s38	b51	0	2	1	1	7	2	8	20	0	7	1	42	10	1	2	2	6	3	1	70000	0	1	4.5	1	0.75	3	1	7	1	58	10	1	6	7	5	5
120	2	s38	b51	1	2	1	1	7	2	8	20	0	7	1	42	10	1	2	2	6	3	1	70000	0	1	4.5	1	0.75	3	1	7	1	58	10	1	6	7	5	5
120	3	s38	b51	1	2	1	1	7	2	8	20	0	7	1	42	10	1	2	2	6	3	1	70000	0	1	4.5	1	0.75	3	1	7	1	58	10	1	6	7	5	5
120	4	s38	b51	1	2	1	1	7	2	8	20	0	7	1	42	10	1	2	2	6	3	1	70000	0	1	4.5	1	0.75	3	1	7	1	58	10	1	6	7	5	5
120	5	s38	b51	1	2	1	1	7	2	8	20	0	7	1	42	10	1	2	2	6	3	1	70000	0	1	4.5	1	0.75	3	1	7	1	58	10	1	6	7	5	5
120	6	s38	b51	1	2	1	1	7	2	8	20	0	7	1	42	10	1	2	2	6	3	1	70000	0	1	4.5	1	0.75	3	1	7	1	58	10	1	6	7	5	5
120	7	s38	b51	1	2	1	1	7	2	8	20	1	7	1	42	10	1	2	2	6	3	1	70000	0	1	4.5	1	0.75	3	0	7	1	58	10	1	6	7	5	5
120	8	s38	b51	1	2	1	1	7	2	8	20	1	7	1	42	10	1	2	2	6	3	1	70000	0	1	4.5	1	0.75	3	0	7	1	58	10	1	6	7	5	5
120	9	s38	b51	1	2	1	1	7	2	8	20	1	7	1	42	10	1	2	2	6	3	1	70000	0	1	4.5	1	0.75	3	0	7	1	58	10	1	6	7	5	5
120	10	s38	b51	1	2	1	1	7	2	8	20	1	7	1	42	10	1	2	2	6	3	1	70000	0	1	4.5	1	0.75	3	0	7	1	58	10	1	6	7	5	5
120	11	s38	b51	1	2	1	1	7	2	8	20	1	7	1	42	10	1	2	2	6	3	1	70000	0	1	4.5	1	0.75	3	0	7	1	58	10	1	6	7	5	5
121	1	s44	b52	1	1	0	3	7	2	8	20	0	6	1	53	3	1	2	2	5	2	2	45000	0	1	3	0	1	5	1	11	1	45	16	1	2	1	6	1
121	2	s44	b52	1	1	0	3	7	2	8	20	0	6	1	53	3	1	2	2	5	2	2	45000	0	1	3	0	1	5	1	11	1	45	16	1	2	1	6	1
121	3	s44	b52	1	1	0	3	7	2	8	20	0	6	1	53	3	1	2	2	5	2	2	45000	0	1	3	0	1	5	1	11	1	45	16	1	2	1	6	1
121	4	s44	b52	1	1	0	3	7	2	8	20	0	6	1	53	3	1	2	2	5	2	2	45000	0	1	3	0	1	5	1	11	1	45	16	1	2	1	6	1
121	5	s44	b52	1	1	0	3	7	2	8	20	0	6	1	53	3	1	2	2	5	2	2	45000	0	1	3	0	1	5	1	11	1	45	16	1	2	1	6	1
121	6	s44	b52	0	1	0	3	7	2	8	20	1	6	1	53	3	1	2	2	5	2	2	45000	0	1	3	0	1	5	1	11	1	45	16	1	2	1	6	1
121	7	s44	b52	0	1	0	3	7	2	8	20	1	6	1	53	3	1	2	2	5	2	2	45000	0	1	3	0	1	5	1	11	1	45	16	1	2	1	6	1
121	8	s44	b52	0	1	0	3	7	2	8	20	1	6	1	53	3	1	2	2	5	2	2	45000	0	1	3	0	1	5	1	11	1	45	16	1	2	1	6	1
121	9	s44	b52	0	1	0	3	7	2	8	20	1	6	1	53	3	1	2	2	5	2	2	45000	0	1	3	0	1	5	1	11	1	45	16	1	2	1	6	1
121	10	s44	b52	0	1	0	3	7	2	8	20	1	6	1	53	3	1	2	2	5	2	2	45000	0	1	3	0	1	5	1	11	1	45	16	1	2	1	6	1
121	11	s44	b52	0	1	0	3	7	2	8	20	1	6	1	53	3	1	2	2	5	2	2	45000	0	1	3	0	1	5	0	11	1	45	16	1	2	1	6	1
122	1	s39	b53	1	1	1	1	2	2	8	20	0	8	1	56	6	1	2	2	6	1	3.5	30000	0	1	1	0	1	6	1	9	1	64	0	1	3	4	4	3
122	2	s39	b53	1	1	1	1	2	2	8	20	0	8	1	56	6	1	2	2	6	1	3.5	30000	0	1	1	0	1	6	1	9	1	64	0	1	3	4	4	3
122	3	s39	b53	1	1	1	1	2	2	8	20	0	8	1	56	6	1	2	2	6	1	3.5	30000	0	1	1	0	1	6	1	9	1	64	0	1	3	4	4	3
122	4	s39	b53	1	1	1	1	2	2	8	20	0	8	1	56	6	1	2	2	6	1	3.5	30000	0	1	1	0	1	6	1	9	1	64	0	1	3	4	4	3
122	5	s39	b53	0	1	1	1	2	2	8	20	0	8	1	56	6	1	2	2	6	1	3.5	30000	0	1	1	0	1	6	1	9	1	64	0	1	3	4	4	3
122	6	s39	b53	0	1	1	1	2	2	8	20	0	8	1	56	6	1	2	2	6	1	3.5	30000	0	1	1	0	1	6	1	9	1	64	0	1	3	4	4	3
122	7	s39	b53	0	1	1	1	2	2	8	20	0	8	1	56	6	1	2	2	6	1	3.5	30000	0	1	1	0	1	6	1	9	1	64	0	1	3	4	4	3
122	8	s39	b53	0	1	1	1	2	2	8	20	1	8	1	56	6	1	2	2	6	1	3.5	30000	0	1	1	0	1	6	1	9	1	64	0	1	3	4	4	3
122	9	s39	b53	0	1	1	1	2	2	8	20	1	8	1	56	6	1	2	2	6	1	3.5	30000	0	1	1	0	1	6	0	9	1	64	0	1	3	4	4	3
122	10	s39	b53	0	1	1	1	2	2	8	20	1	8	1	56	6	1	2	2	6	1	3.5	30000	0	1	1	0	1	6	0	9	1	64	0	1	3	4	4	3
122	11	s39	b53	0	1	1	1	2	2	8	20	1	8	1	56	6	1	2	2	6	1	3.5	30000	0	1	1	0	1	6	0	9	1	64	0	1	3	4	4	3
123	1	s36	b54	1	3	1	1	7	2	8	20	0	7	0	45	0	1	2	2	5	3	1.5	20000	1	3	0.333333333	0	0.5	5	1	6	1	45	12	1	6	3	5	6
123	2	s36	b54	1	3	1	1	7	2	8	20	0	7	0	45	0	1	2	2	5	3	1.5	20000	1	3	0.333333333	0	0.5	5	1	6	1	45	12	1	6	3	5	6
123	3	s36	b54	1	3	1	1	7	2	8	20	0	7	0	45	0	1	2	2	5	3	1.5	20000	1	3	0.333333333	0	0.5	5	1	6	1	45	12	1	6	3	5	6
123	4	s36	b54	1	3	1	1	7	2	8	20	0	7	0	45	0	1	2	2	5	3	1.5	20000	1	3	0.333333333	0	0.5	5	1	6	1	45	12	1	6	3	5	6
123	5	s36	b54	1	3	1	1	7	2	8	20	0	7	0	45	0	1	2	2	5	3	1.5	20000	1	3	0.333333333	0	0.5	5	1	6	1	45	12	1	6	3	5	6
123	6	s36	b54	1	3	1	1	7	2	8	20	0	7	0	45	0	1	2	2	5	3	1.5	20000	1	3	0.333333333	0	0.5	5	0	6	1	45	12	1	6	3	5	6
123	7	s36	b54	1	3	1	1	7	2	8	20	1	7	0	45	0	1	2	2	5	3	1.5	20000	1	3	0.333333333	0	0.5	5	0	6	1	45	12	1	6	3	5	6
123	8	s36	b54	1	3	1	1	7	2	8	20	1	7	0	45	0	1	2	2	5	3	1.5	20000	1	3	0.333333333	0	0.5	5	0	6	1	45	12	1	6	3	5	6
123	9	s36	b54	1	3	1	1	7	2	8	20	1	7	0	45	0	1	2	2	5	3	1.5	20000	1	3	0.333333333	0	0.5	5	0	6	1	45	12	1	6	3	5	6
123	10	s36	b54	1	3	1	1	7	2	8	20	1	7	0	45	0	1	2	2	5	3	1.5	20000	1	3	0.333333333	0	0.5	5	0	6	1	45	12	1	6	3	5	6
123	11	s36	b54	1	3	1	1	7	2	8	20	1	7	0	45	0	1	2	2	5	3	1.5	20000	1	3	0.333333333	0	0.5	5	0	6	1	45	12	1	6	3	5	6
124	1	s42	b55	0	2	4	2	1	2	8	20	0	4	1	58	0	1	2	2	5	4	2	55000	0	1	5	1	0.5	5	1	5	1	41	10	1	5	3	8	7
124	2	s42	b55	0	2	4	2	1	2	8	20	0	4	1	58	0	1	2	2	5	4	2	55000	0	1	5	1	0.5	5	1	5	1	41	10	1	5	3	8	7
124	3	s42	b55	1	2	4	2	1	2	8	20	0	4	1	58	0	1	2	2	5	4	2	55000	0	1	5	1	0.5	5	1	5	1	41	10	1	5	3	8	7
124	4	s42	b55	1	2	4	2	1	2	8	20	1	4	1	58	0	1	2	2	5	4	2	55000	0	1	5	1	0.5	5	1	5	1	41	10	1	5	3	8	7
124	5	s42	b55	1	2	4	2	1	2	8	20	1	4	1	58	0	1	2	2	5	4	2	55000	0	1	5	1	0.5	5	0	5	1	41	10	1	5	3	8	7
124	6	s42	b55	1	2	4	2	1	2	8	20	1	4	1	58	0	1	2	2	5	4	2	55000	0	1	5	1	0.5	5	0	5	1	41	10	1	5	3	8	7
124	7	s42	b55	1	2	4	2	1	2	8	20	1	4	1	58	0	1	2	2	5	4	2	55000	0	1	5	1	0.5	5	0	5	1	41	10	1	5	3	8	7
124	8	s42	b55	1	2	4	2	1	2	8	20	1	4	1	58	0	1	2	2	5	4	2	55000	0	1	5	1	0.5	5	0	5	1	41	10	1	5	3	8	7
124	9	s42	b55	1	2	4	2	1	2	8	20	1	4	1	58	0	1	2	2	5	4	2	55000	0	1	5	1	0.5	5	0	5	1	41	10	1	5	3	8	7
124	10	s42	b55	1	2	4	2	1	2	8	20	1	4	1	58	0	1	2	2	5	4	2	55000	0	1	5	1	0.5	5	0	5	1	41	10	1	5	3	8	7
124	11	s42	b55	1	2	4	2	1	2	8	20	1	4	1	58	0	1	2	2	5	4	2	55000	0	1	5	1	0.5	5	0	5	1	41	10	1	5	3	8	7
125	1	s36	b56	1	1	1	1	11	2	8	20	0	4	1	43	10	1	2	2	4	2	1	46000	1	1	0.85	0	1.5	5	1	6	1	45	12	1	6	3	8	6
125	2	s36	b56	1	1	1	1	11	2	8	20	0	4	1	43	10	1	2	2	4	2	1	46000	1	1	0.85	0	1.5	5	1	6	1	45	12	1	6	3	8	6
125	3	s36	b56	0	1	1	1	11	2	8	20	0	4	1	43	10	1	2	2	4	2	1	46000	1	1	0.85	0	1.5	5	1	6	1	45	12	1	6	3	8	6
125	4	s36	b56	0	1	1	1	11	2	8	20	1	4	1	43	10	1	2	2	4	2	1	46000	1	1	0.85	0	1.5	5	1	6	1	45	12	1	6	3	8	6
125	5	s36	b56	0	1	1	1	11	2	8	20	1	4	1	43	10	1	2	2	4	2	1	46000	1	1	0.85	0	1.5	5	1	6	1	45	12	1	6	3	8	6
125	6	s36	b56	0	1	1	1	11	2	8	20	1	4	1	43	10	1	2	2	4	2	1	46000	1	1	0.85	0	1.5	5	0	6	1	45	12	1	6	3	8	6
125	7	s36	b56	0	1	1	1	11	2	8	20	1	4	1	43	10	1	2	2	4	2	1	46000	1	1	0.85	0	1.5	5	0	6	1	45	12	1	6	3	8	6
125	8	s36	b56	0	1	1	1	11	2	8	20	1	4	1	43	10	1	2	2	4	2	1	46000	1	1	0.85	0	1.5	5	0	6	1	45	12	1	6	3	8	6
125	9	s36	b56	0	1	1	1	11	2	8	20	1	4	1	43	10	1	2	2	4	2	1	46000	1	1	0.85	0	1.5	5	0	6	1	45	12	1	6	3	8	6
125	10	s36	b56	0	1	1	1	11	2	8	20	1	4	1	43	10	1	2	2	4	2	1	46000	1	1	0.85	0	1.5	5	0	6	1	45	12	1	6	3	8	6
125	11	s36	b56	0	1	1	1	11	2	8	20	1	4	1	43	10	1	2	2	4	2	1	46000	1	1	0.85	0	1.5	5	0	6	1	45	12	1	6	3	8	6
126	1	s35	b58	1	1	1	2	10	2	8	20	0	6	1	50	0	1	2	2	7	4	2	50400	0	1	4	1	0.125	5	1	6	1	65	0	1	10	10	6	6
126	2	s35	b58	1	1	1	2	10	2	8	20	0	6	1	50	0	1	2	2	7	4	2	50400	0	1	4	1	0.125	5	1	6	1	65	0	1	10	10	6	6
126	3	s35	b58	1	1	1	2	10	2	8	20	0	6	1	50	0	1	2	2	7	4	2	50400	0	1	4	1	0.125	5	1	6	1	65	0	1	10	10	6	6
126	4	s35	b58	1	1	1	2	10	2	8	20	0	6	1	50	0	1	2	2	7	4	2	50400	0	1	4	1	0.125	5	1	6	1	65	0	1	10	10	6	6
126	5	s35	b58	0	1	1	2	10	2	8	20	0	6	1	50	0	1	2	2	7	4	2	50400	0	1	4	1	0.125	5	1	6	1	65	0	1	10	10	6	6
126	6	s35	b58	0	1	1	2	10	2	8	20	1	6	1	50	0	1	2	2	7	4	2	50400	0	1	4	1	0.125	5	0	6	1	65	0	1	10	10	6	6
126	7	s35	b58	0	1	1	2	10	2	8	20	1	6	1	50	0	1	2	2	7	4	2	50400	0	1	4	1	0.125	5	0	6	1	65	0	1	10	10	6	6
126	8	s35	b58	0	1	1	2	10	2	8	20	1	6	1	50	0	1	2	2	7	4	2	50400	0	1	4	1	0.125	5	0	6	1	65	0	1	10	10	6	6
126	9	s35	b58	0	1	1	2	10	2	8	20	1	6	1	50	0	1	2	2	7	4	2	50400	0	1	4	1	0.125	5	0	6	1	65	0	1	10	10	6	6
126	10	s35	b58	0	1	1	2	10	2	8	20	1	6	1	50	0	1	2	2	7	4	2	50400	0	1	4	1	0.125	5	0	6	1	65	0	1	10	10	6	6
126	11	s35	b58	0	1	1	2	10	2	8	20	1	6	1	50	0	1	2	2	7	4	2	50400	0	1	4	1	0.125	5	0	6	1	65	0	1	10	10	6	6
127	1	s40	b65	1	1	2	2	10	2	8	20	0	6	1	50	0	1	2	2	3	3	2	10000	0	1	10	1	0.75	11	1	4	1	74	2	1	3	6	6	8
127	2	s40	b65	1	1	2	2	10	2	8	20	0	6	1	50	0	1	2	2	3	3	2	10000	0	1	10	1	0.75	11	1	4	1	74	2	1	3	6	6	8
127	3	s40	b65	1	1	2	2	10	2	8	20	0	6	1	50	0	1	2	2	3	3	2	10000	0	1	10	1	0.75	11	1	4	1	74	2	1	3	6	6	8
127	4	s40	b65	1	1	2	2	10	2	8	20	0	6	1	50	0	1	2	2	3	3	2	10000	0	1	10	1	0.75	11	0	4	1	74	2	1	3	6	6	8
127	5	s40	b65	1	1	2	2	10	2	8	20	0	6	1	50	0	1	2	2	3	3	2	10000	0	1	10	1	0.75	11	0	4	1	74	2	1	3	6	6	8
127	6	s40	b65	1	1	2	2	10	2	8	20	1	6	1	50	0	1	2	2	3	3	2	10000	0	1	10	1	0.75	11	0	4	1	74	2	1	3	6	6	8
127	7	s40	b65	1	1	2	2	10	2	8	20	1	6	1	50	0	1	2	2	3	3	2	10000	0	1	10	1	0.75	11	0	4	1	74	2	1	3	6	6	8
127	8	s40	b65	1	1	2	2	10	2	8	20	1	6	1	50	0	1	2	2	3	3	2	10000	0	1	10	1	0.75	11	0	4	1	74	2	1	3	6	6	8
127	9	s40	b65	0	1	2	2	10	2	8	20	1	6	1	50	0	1	2	2	3	3	2	10000	0	1	10	1	0.75	11	0	4	1	74	2	1	3	6	6	8
127	10	s40	b65	0	1	2	2	10	2	8	20	1	6	1	50	0	1	2	2	3	3	2	10000	0	1	10	1	0.75	11	0	4	1	74	2	1	3	6	6	8
127	11	s40	b65	0	1	2	2	10	2	8	20	1	6	1	50	0	1	2	2	3	3	2	10000	0	1	10	1	0.75	11	0	4	1	74	2	1	3	6	6	8
128	1	s40	b72	1	1	2	2	5	2	8	20	0	5	1	55	4	1	2	2	7	2	0.25	50000	0	1	2	0	1	11	1	4	1	74	2	1	3	6	7	8
128	2	s40	b72	1	1	2	2	5	2	8	20	0	5	1	55	4	1	2	2	7	2	0.25	50000	0	1	2	0	1	11	1	4	1	74	2	1	3	6	7	8
128	3	s40	b72	0	1	2	2	5	2	8	20	0	5	1	55	4	1	2	2	7	2	0.25	50000	0	1	2	0	1	11	1	4	1	74	2	1	3	6	7	8
128	4	s40	b72	0	1	2	2	5	2	8	20	0	5	1	55	4	1	2	2	7	2	0.25	50000	0	1	2	0	1	11	0	4	1	74	2	1	3	6	7	8
128	5	s40	b72	0	1	2	2	5	2	8	20	1	5	1	55	4	1	2	2	7	2	0.25	50000	0	1	2	0	1	11	0	4	1	74	2	1	3	6	7	8
128	6	s40	b72	0	1	2	2	5	2	8	20	1	5	1	55	4	1	2	2	7	2	0.25	50000	0	1	2	0	1	11	0	4	1	74	2	1	3	6	7	8
128	7	s40	b72	0	1	2	2	5	2	8	20	1	5	1	55	4	1	2	2	7	2	0.25	50000	0	1	2	0	1	11	0	4	1	74	2	1	3	6	7	8
128	8	s40	b72	0	1	2	2	5	2	8	20	1	5	1	55	4	1	2	2	7	2	0.25	50000	0	1	2	0	1	11	0	4	1	74	2	1	3	6	7	8
128	9	s40	b72	0	1	2	2	5	2	8	20	1	5	1	55	4	1	2	2	7	2	0.25	50000	0	1	2	0	1	11	0	4	1	74	2	1	3	6	7	8
128	10	s40	b72	0	1	2	2	5	2	8	20	1	5	1	55	4	1	2	2	7	2	0.25	50000	0	1	2	0	1	11	0	4	1	74	2	1	3	6	7	8
128	11	s40	b72	0	1	2	2	5	2	8	20	1	5	1	55	4	1	2	2	7	2	0.25	50000	0	1	2	0	1	11	0	4	1	74	2	1	3	6	7	8
129	1	s54	b75	1	1	0	1	5	2	8	20	0	6	1	38	12	1	2	2	5	3	1	65000	0	1	5	0	1	9	1	6	1	54	3	1	5	4	6	6
129	2	s54	b75	1	1	0	1	5	2	8	20	0	6	1	38	12	1	2	2	5	3	1	65000	0	1	5	0	1	9	1	6	1	54	3	1	5	4	6	6
129	3	s54	b75	1	1	0	1	5	2	8	20	0	6	1	38	12	1	2	2	5	3	1	65000	0	1	5	0	1	9	1	6	1	54	3	1	5	4	6	6
129	4	s54	b75	0	1	0	1	5	2	8	20	0	6	1	38	12	1	2	2	5	3	1	65000	0	1	5	0	1	9	1	6	1	54	3	1	5	4	6	6
129	5	s54	b75	0	1	0	1	5	2	8	20	0	6	1	38	12	1	2	2	5	3	1	65000	0	1	5	0	1	9	1	6	1	54	3	1	5	4	6	6
129	6	s54	b75	0	1	0	1	5	2	8	20	1	6	1	38	12	1	2	2	5	3	1	65000	0	1	5	0	1	9	0	6	1	54	3	1	5	4	6	6
129	7	s54	b75	0	1	0	1	5	2	8	20	1	6	1	38	12	1	2	2	5	3	1	65000	0	1	5	0	1	9	0	6	1	54	3	1	5	4	6	6
129	8	s54	b75	0	1	0	1	5	2	8	20	1	6	1	38	12	1	2	2	5	3	1	65000	0	1	5	0	1	9	0	6	1	54	3	1	5	4	6	6
129	9	s54	b75	0	1	0	1	5	2	8	20	1	6	1	38	12	1	2	2	5	3	1	65000	0	1	5	0	1	9	0	6	1	54	3	1	5	4	6	6
129	10	s54	b75	0	1	0	1	5	2	8	20	1	6	1	38	12	1	2	2	5	3	1	65000	0	1	5	0	1	9	0	6	1	54	3	1	5	4	6	6
129	11	s54	b75	0	1	0	1	5	2	8	20	1	6	1	38	12	1	2	2	5	3	1	65000	0	1	5	0	1	9	0	6	1	54	3	1	5	4	6	6
130	1	s42	b76	0	2	4	2	4	2	8	20	0	8	1	46	3	1	2	2	4	2	2	30000	0	1	3	1	0.5	5	1	5	1	41	10	1	5	3	4	7
130	2	s42	b76	0	2	4	2	4	2	8	20	0	8	1	46	3	1	2	2	4	2	2	30000	0	1	3	1	0.5	5	1	5	1	41	10	1	5	3	4	7
130	3	s42	b76	1	2	4	2	4	2	8	20	0	8	1	46	3	1	2	2	4	2	2	30000	0	1	3	1	0.5	5	1	5	1	41	10	1	5	3	4	7
130	4	s42	b76	1	2	4	2	4	2	8	20	0	8	1	46	3	1	2	2	4	2	2	30000	0	1	3	1	0.5	5	1	5	1	41	10	1	5	3	4	7
130	5	s42	b76	1	2	4	2	4	2	8	20	0	8	1	46	3	1	2	2	4	2	2	30000	0	1	3	1	0.5	5	0	5	1	41	10	1	5	3	4	7
130	6	s42	b76	1	2	4	2	4	2	8	20	0	8	1	46	3	1	2	2	4	2	2	30000	0	1	3	1	0.5	5	0	5	1	41	10	1	5	3	4	7
130	7	s42	b76	1	2	4	2	4	2	8	20	0	8	1	46	3	1	2	2	4	2	2	30000	0	1	3	1	0.5	5	0	5	1	41	10	1	5	3	4	7
130	8	s42	b76	1	2	4	2	4	2	8	20	1	8	1	46	3	1	2	2	4	2	2	30000	0	1	3	1	0.5	5	0	5	1	41	10	1	5	3	4	7
130	9	s42	b76	1	2	4	2	4	2	8	20	1	8	1	46	3	1	2	2	4	2	2	30000	0	1	3	1	0.5	5	0	5	1	41	10	1	5	3	4	7
130	10	s42	b76	1	2	4	2	4	2	8	20	1	8	1	46	3	1	2	2	4	2	2	30000	0	1	3	1	0.5	5	0	5	1	41	10	1	5	3	4	7
130	11	s42	b76	1	2	4	2	4	2	8	20	1	8	1	46	3	1	2	2	4	2	2	30000	0	1	3	1	0.5	5	0	5	1	41	10	1	5	3	4	7
131	1	s54	b77	1	1	0	1	6	2	8	20	0	6	1	55	7	1	2	2	5	4	1	18000	0	1	5	0	1.5	9	1	6	1	54	3	1	5	4	6	6
131	2	s54	b77	1	1	0	1	6	2	8	20	0	6	1	55	7	1	2	2	5	4	1	18000	0	1	5	0	1.5	9	1	6	1	54	3	1	5	4	6	6
131	3	s54	b77	1	1	0	1	6	2	8	20	0	6	1	55	7	1	2	2	5	4	1	18000	0	1	5	0	1.5	9	1	6	1	54	3	1	5	4	6	6
131	4	s54	b77	0	1	0	1	6	2	8	20	0	6	1	55	7	1	2	2	5	4	1	18000	0	1	5	0	1.5	9	1	6	1	54	3	1	5	4	6	6
131	5	s54	b77	0	1	0	1	6	2	8	20	0	6	1	55	7	1	2	2	5	4	1	18000	0	1	5	0	1.5	9	1	6	1	54	3	1	5	4	6	6
131	6	s54	b77	0	1	0	1	6	2	8	20	1	6	1	55	7	1	2	2	5	4	1	18000	0	1	5	0	1.5	9	0	6	1	54	3	1	5	4	6	6
131	7	s54	b77	0	1	0	1	6	2	8	20	1	6	1	55	7	1	2	2	5	4	1	18000	0	1	5	0	1.5	9	0	6	1	54	3	1	5	4	6	6
131	8	s54	b77	0	1	0	1	6	2	8	20	1	6	1	55	7	1	2	2	5	4	1	18000	0	1	5	0	1.5	9	0	6	1	54	3	1	5	4	6	6
131	9	s54	b77	0	1	0	1	6	2	8	20	1	6	1	55	7	1	2	2	5	4	1	18000	0	1	5	0	1.5	9	0	6	1	54	3	1	5	4	6	6
131	10	s54	b77	0	1	0	1	6	2	8	20	1	6	1	55	7	1	2	2	5	4	1	18000	0	1	5	0	1.5	9	0	6	1	54	3	1	5	4	6	6
131	11	s54	b77	0	1	0	1	6	2	8	20	1	6	1	55	7	1	2	2	5	4	1	18000	0	1	5	0	1.5	9	0	6	1	54	3	1	5	4	6	6
132	1	s42	b78	1	1	4	2	2	2	8	20	0	5	1	57	0	1	2	2	6	2	2	15000	0	1	1	0	0.5	5	1	5	1	41	10	1	5	3	7	7
132	2	s42	b78	1	1	4	2	2	2	8	20	0	5	1	57	0	1	2	2	6	2	2	15000	0	1	1	0	0.5	5	1	5	1	41	10	1	5	3	7	7
132	3	s42	b78	1	1	4	2	2	2	8	20	0	5	1	57	0	1	2	2	6	2	2	15000	0	1	1	0	0.5	5	1	5	1	41	10	1	5	3	7	7
132	4	s42	b78	1	1	4	2	2	2	8	20	0	5	1	57	0	1	2	2	6	2	2	15000	0	1	1	0	0.5	5	1	5	1	41	10	1	5	3	7	7
132	5	s42	b78	0	1	4	2	2	2	8	20	1	5	1	57	0	1	2	2	6	2	2	15000	0	1	1	0	0.5	5	0	5	1	41	10	1	5	3	7	7
132	6	s42	b78	0	1	4	2	2	2	8	20	1	5	1	57	0	1	2	2	6	2	2	15000	0	1	1	0	0.5	5	0	5	1	41	10	1	5	3	7	7
132	7	s42	b78	0	1	4	2	2	2	8	20	1	5	1	57	0	1	2	2	6	2	2	15000	0	1	1	0	0.5	5	0	5	1	41	10	1	5	3	7	7
132	8	s42	b78	0	1	4	2	2	2	8	20	1	5	1	57	0	1	2	2	6	2	2	15000	0	1	1	0	0.5	5	0	5	1	41	10	1	5	3	7	7
132	9	s42	b78	0	1	4	2	2	2	8	20	1	5	1	57	0	1	2	2	6	2	2	15000	0	1	1	0	0.5	5	0	5	1	41	10	1	5	3	7	7
132	10	s42	b78	0	1	4	2	2	2	8	20	1	5	1	57	0	1	2	2	6	2	2	15000	0	1	1	0	0.5	5	0	5	1	41	10	1	5	3	7	7
132	11	s42	b78	0	1	4	2	2	2	8	20	1	5	1	57	0	1	2	2	6	2	2	15000	0	1	1	0	0.5	5	0	5	1	41	10	1	5	3	7	7
134	1	s44	b81	1	3	0	3	3	2	8	20	0	6	1	45	5	1	2	2	5	3	8	15000	0	1	15	0	0.5	5	1	11	1	45	16	1	2	1	6	1
134	2	s44	b81	1	3	0	3	3	2	8	20	0	6	1	45	5	1	2	2	5	3	8	15000	0	1	15	0	0.5	5	1	11	1	45	16	1	2	1	6	1
134	3	s44	b81	1	3	0	3	3	2	8	20	0	6	1	45	5	1	2	2	5	3	8	15000	0	1	15	0	0.5	5	1	11	1	45	16	1	2	1	6	1
134	4	s44	b81	1	3	0	3	3	2	8	20	0	6	1	45	5	1	2	2	5	3	8	15000	0	1	15	0	0.5	5	1	11	1	45	16	1	2	1	6	1
134	5	s44	b81	1	3	0	3	3	2	8	20	0	6	1	45	5	1	2	2	5	3	8	15000	0	1	15	0	0.5	5	1	11	1	45	16	1	2	1	6	1
134	6	s44	b81	1	3	0	3	3	2	8	20	1	6	1	45	5	1	2	2	5	3	8	15000	0	1	15	0	0.5	5	1	11	1	45	16	1	2	1	6	1
134	7	s44	b81	1	3	0	3	3	2	8	20	1	6	1	45	5	1	2	2	5	3	8	15000	0	1	15	0	0.5	5	1	11	1	45	16	1	2	1	6	1
134	8	s44	b81	1	3	0	3	3	2	8	20	1	6	1	45	5	1	2	2	5	3	8	15000	0	1	15	0	0.5	5	1	11	1	45	16	1	2	1	6	1
134	9	s44	b81	1	3	0	3	3	2	8	20	1	6	1	45	5	1	2	2	5	3	8	15000	0	1	15	0	0.5	5	1	11	1	45	16	1	2	1	6	1
134	10	s44	b81	1	3	0	3	3	2	8	20	1	6	1	45	5	1	2	2	5	3	8	15000	0	1	15	0	0.5	5	1	11	1	45	16	1	2	1	6	1
134	11	s44	b81	1	3	0	3	3	2	8	20	1	6	1	45	5	1	2	2	5	3	8	15000	0	1	15	0	0.5	5	0	11	1	45	16	1	2	1	6	1
135	1	s55	b82	0	2	0	5	4	2	8	20	0	7	1	40	8	1	2	2	4	1	2.5	15000	0	1	10	1	0.5	5	1	10	1	40	10	1	6	2.5	5	2
135	2	s55	b82	0	2	0	5	4	2	8	20	0	7	1	40	8	1	2	2	4	1	2.5	15000	0	1	10	1	0.5	5	1	10	1	40	10	1	6	2.5	5	2
135	3	s55	b82	1	2	0	5	4	2	8	20	0	7	1	40	8	1	2	2	4	1	2.5	15000	0	1	10	1	0.5	5	1	10	1	40	10	1	6	2.5	5	2
135	4	s55	b82	1	2	0	5	4	2	8	20	0	7	1	40	8	1	2	2	4	1	2.5	15000	0	1	10	1	0.5	5	1	10	1	40	10	1	6	2.5	5	2
135	5	s55	b82	1	2	0	5	4	2	8	20	0	7	1	40	8	1	2	2	4	1	2.5	15000	0	1	10	1	0.5	5	1	10	1	40	10	1	6	2.5	5	2
135	6	s55	b82	1	2	0	5	4	2	8	20	0	7	1	40	8	1	2	2	4	1	2.5	15000	0	1	10	1	0.5	5	1	10	1	40	10	1	6	2.5	5	2
135	7	s55	b82	1	2	0	5	4	2	8	20	1	7	1	40	8	1	2	2	4	1	2.5	15000	0	1	10	1	0.5	5	1	10	1	40	10	1	6	2.5	5	2
135	8	s55	b82	1	2	0	5	4	2	8	20	1	7	1	40	8	1	2	2	4	1	2.5	15000	0	1	10	1	0.5	5	1	10	1	40	10	1	6	2.5	5	2
135	9	s55	b82	1	2	0	5	4	2	8	20	1	7	1	40	8	1	2	2	4	1	2.5	15000	0	1	10	1	0.5	5	1	10	1	40	10	1	6	2.5	5	2
135	10	s55	b82	1	2	0	5	4	2	8	20	1	7	1	40	8	1	2	2	4	1	2.5	15000	0	1	10	1	0.5	5	0	10	1	40	10	1	6	2.5	5	2
135	11	s55	b82	1	2	0	5	4	2	8	20	1	7	1	40	8	1	2	2	4	1	2.5	15000	0	1	10	1	0.5	5	0	10	1	40	10	1	6	2.5	5	2
136	1	s36	b85	1	1	1	1	10	2	8	20	0	6	1	65	0	1	2	2	7	5	3	50000	0	1	5	0	2	5	1	6	1	45	12	1	6	3	6	6
136	2	s36	b85	1	1	1	1	10	2	8	20	0	6	1	65	0	1	2	2	7	5	3	50000	0	1	5	0	2	5	1	6	1	45	12	1	6	3	6	6
136	3	s36	b85	1	1	1	1	10	2	8	20	0	6	1	65	0	1	2	2	7	5	3	50000	0	1	5	0	2	5	1	6	1	45	12	1	6	3	6	6
136	4	s36	b85	0	1	1	1	10	2	8	20	0	6	1	65	0	1	2	2	7	5	3	50000	0	1	5	0	2	5	1	6	1	45	12	1	6	3	6	6
136	5	s36	b85	0	1	1	1	10	2	8	20	0	6	1	65	0	1	2	2	7	5	3	50000	0	1	5	0	2	5	1	6	1	45	12	1	6	3	6	6
136	6	s36	b85	0	1	1	1	10	2	8	20	1	6	1	65	0	1	2	2	7	5	3	50000	0	1	5	0	2	5	0	6	1	45	12	1	6	3	6	6
136	7	s36	b85	0	1	1	1	10	2	8	20	1	6	1	65	0	1	2	2	7	5	3	50000	0	1	5	0	2	5	0	6	1	45	12	1	6	3	6	6
136	8	s36	b85	0	1	1	1	10	2	8	20	1	6	1	65	0	1	2	2	7	5	3	50000	0	1	5	0	2	5	0	6	1	45	12	1	6	3	6	6
136	9	s36	b85	0	1	1	1	10	2	8	20	1	6	1	65	0	1	2	2	7	5	3	50000	0	1	5	0	2	5	0	6	1	45	12	1	6	3	6	6
136	10	s36	b85	0	1	1	1	10	2	8	20	1	6	1	65	0	1	2	2	7	5	3	50000	0	1	5	0	2	5	0	6	1	45	12	1	6	3	6	6
136	11	s36	b85	0	1	1	1	10	2	8	20	1	6	1	65	0	1	2	2	7	5	3	50000	0	1	5	0	2	5	0	6	1	45	12	1	6	3	6	6
137	1	s37	b86	1	3	1	2	11	2	8	20	0	5	1	45	10	1	2	2	5	2	1	20000	0	1	3	1	1.5	10	1	6	1	63	7	1	5	6	7	6
137	2	s37	b86	1	3	1	2	11	2	8	20	0	5	1	45	10	1	2	2	5	2	1	20000	0	1	3	1	1.5	10	1	6	1	63	7	1	5	6	7	6
137	3	s37	b86	1	3	1	2	11	2	8	20	0	5	1	45	10	1	2	2	5	2	1	20000	0	1	3	1	1.5	10	1	6	1	63	7	1	5	6	7	6
137	4	s37	b86	1	3	1	2	11	2	8	20	0	5	1	45	10	1	2	2	5	2	1	20000	0	1	3	1	1.5	10	1	6	1	63	7	1	5	6	7	6
137	5	s37	b86	1	3	1	2	11	2	8	20	1	5	1	45	10	1	2	2	5	2	1	20000	0	1	3	1	1.5	10	1	6	1	63	7	1	5	6	7	6
137	6	s37	b86	1	3	1	2	11	2	8	20	1	5	1	45	10	1	2	2	5	2	1	20000	0	1	3	1	1.5	10	0	6	1	63	7	1	5	6	7	6
137	7	s37	b86	1	3	1	2	11	2	8	20	1	5	1	45	10	1	2	2	5	2	1	20000	0	1	3	1	1.5	10	0	6	1	63	7	1	5	6	7	6
137	8	s37	b86	1	3	1	2	11	2	8	20	1	5	1	45	10	1	2	2	5	2	1	20000	0	1	3	1	1.5	10	0	6	1	63	7	1	5	6	7	6
137	9	s37	b86	1	3	1	2	11	2	8	20	1	5	1	45	10	1	2	2	5	2	1	20000	0	1	3	1	1.5	10	0	6	1	63	7	1	5	6	7	6
137	10	s37	b86	1	3	1	2	11	2	8	20	1	5	1	45	10	1	2	2	5	2	1	20000	0	1	3	1	1.5	10	0	6	1	63	7	1	5	6	7	6
137	11	s37	b86	1	3	1	2	11	2	8	20	1	5	1	45	10	1	2	2	5	2	1	20000	0	1	3	1	1.5	10	0	6	1	63	7	1	5	6	7	6
138	1	s37	b87	1	1	1	2	7	2	8	20	0	4	1	45	2	1	2	2	4	2	0.5	80000	1	1	2	1	1	10	1	6	1	63	7	1	5	6	8	6
138	2	s37	b87	1	1	1	2	7	2	8	20	0	4	1	45	2	1	2	2	4	2	0.5	80000	1	1	2	1	1	10	1	6	1	63	7	1	5	6	8	6
138	3	s37	b87	1	1	1	2	7	2	8	20	0	4	1	45	2	1	2	2	4	2	0.5	80000	1	1	2	1	1	10	1	6	1	63	7	1	5	6	8	6
138	4	s37	b87	1	1	1	2	7	2	8	20	1	4	1	45	2	1	2	2	4	2	0.5	80000	1	1	2	1	1	10	1	6	1	63	7	1	5	6	8	6
138	5	s37	b87	1	1	1	2	7	2	8	20	1	4	1	45	2	1	2	2	4	2	0.5	80000	1	1	2	1	1	10	1	6	1	63	7	1	5	6	8	6
138	6	s37	b87	1	1	1	2	7	2	8	20	1	4	1	45	2	1	2	2	4	2	0.5	80000	1	1	2	1	1	10	0	6	1	63	7	1	5	6	8	6
138	7	s37	b87	1	1	1	2	7	2	8	20	1	4	1	45	2	1	2	2	4	2	0.5	80000	1	1	2	1	1	10	0	6	1	63	7	1	5	6	8	6
138	8	s37	b87	1	1	1	2	7	2	8	20	1	4	1	45	2	1	2	2	4	2	0.5	80000	1	1	2	1	1	10	0	6	1	63	7	1	5	6	8	6
138	9	s37	b87	0	1	1	2	7	2	8	20	1	4	1	45	2	1	2	2	4	2	0.5	80000	1	1	2	1	1	10	0	6	1	63	7	1	5	6	8	6
138	10	s37	b87	0	1	1	2	7	2	8	20	1	4	1	45	2	1	2	2	4	2	0.5	80000	1	1	2	1	1	10	0	6	1	63	7	1	5	6	8	6
138	11	s37	b87	0	1	1	2	7	2	8	20	1	4	1	45	2	1	2	2	4	2	0.5	80000	1	1	2	1	1	10	0	6	1	63	7	1	5	6	8	6
139	1	s39	b88	1	1	1	1	10	2	8	20	0	6	1	24	0	1	2	2	4	3	0.25	15000	0	1	0.25	0	0.5	6	1	9	1	64	0	1	3	4	6	3
139	2	s39	b88	1	1	1	1	10	2	8	20	0	6	1	24	0	1	2	2	4	3	0.25	15000	0	1	0.25	0	0.5	6	1	9	1	64	0	1	3	4	6	3
139	3	s39	b88	0	1	1	1	10	2	8	20	0	6	1	24	0	1	2	2	4	3	0.25	15000	0	1	0.25	0	0.5	6	1	9	1	64	0	1	3	4	6	3
139	4	s39	b88	0	1	1	1	10	2	8	20	0	6	1	24	0	1	2	2	4	3	0.25	15000	0	1	0.25	0	0.5	6	1	9	1	64	0	1	3	4	6	3
139	5	s39	b88	0	1	1	1	10	2	8	20	0	6	1	24	0	1	2	2	4	3	0.25	15000	0	1	0.25	0	0.5	6	1	9	1	64	0	1	3	4	6	3
139	6	s39	b88	0	1	1	1	10	2	8	20	1	6	1	24	0	1	2	2	4	3	0.25	15000	0	1	0.25	0	0.5	6	1	9	1	64	0	1	3	4	6	3
139	7	s39	b88	0	1	1	1	10	2	8	20	1	6	1	24	0	1	2	2	4	3	0.25	15000	0	1	0.25	0	0.5	6	1	9	1	64	0	1	3	4	6	3
139	8	s39	b88	0	1	1	1	10	2	8	20	1	6	1	24	0	1	2	2	4	3	0.25	15000	0	1	0.25	0	0.5	6	1	9	1	64	0	1	3	4	6	3
139	9	s39	b88	0	1	1	1	10	2	8	20	1	6	1	24	0	1	2	2	4	3	0.25	15000	0	1	0.25	0	0.5	6	0	9	1	64	0	1	3	4	6	3
139	10	s39	b88	0	1	1	1	10	2	8	20	1	6	1	24	0	1	2	2	4	3	0.25	15000	0	1	0.25	0	0.5	6	0	9	1	64	0	1	3	4	6	3
139	11	s39	b88	0	1	1	1	10	2	8	20	1	6	1	24	0	1	2	2	4	3	0.25	15000	0	1	0.25	0	0.5	6	0	9	1	64	0	1	3	4	6	3
140	1	s36	b89	1	1	1	1	9	2	8	20	0	6	1	32	12	1	2	2	6	2	0.5	53000	1	1	5	0	0.75	5	1	6	1	45	12	1	6	3	6	6
140	2	s36	b89	1	1	1	1	9	2	8	20	0	6	1	32	12	1	2	2	6	2	0.5	53000	1	1	5	0	0.75	5	1	6	1	45	12	1	6	3	6	6
140	3	s36	b89	1	1	1	1	9	2	8	20	0	6	1	32	12	1	2	2	6	2	0.5	53000	1	1	5	0	0.75	5	1	6	1	45	12	1	6	3	6	6
140	4	s36	b89	1	1	1	1	9	2	8	20	0	6	1	32	12	1	2	2	6	2	0.5	53000	1	1	5	0	0.75	5	1	6	1	45	12	1	6	3	6	6
140	5	s36	b89	1	1	1	1	9	2	8	20	0	6	1	32	12	1	2	2	6	2	0.5	53000	1	1	5	0	0.75	5	1	6	1	45	12	1	6	3	6	6
140	6	s36	b89	1	1	1	1	9	2	8	20	1	6	1	32	12	1	2	2	6	2	0.5	53000	1	1	5	0	0.75	5	0	6	1	45	12	1	6	3	6	6
140	7	s36	b89	1	1	1	1	9	2	8	20	1	6	1	32	12	1	2	2	6	2	0.5	53000	1	1	5	0	0.75	5	0	6	1	45	12	1	6	3	6	6
140	8	s36	b89	0	1	1	1	9	2	8	20	1	6	1	32	12	1	2	2	6	2	0.5	53000	1	1	5	0	0.75	5	0	6	1	45	12	1	6	3	6	6
140	9	s36	b89	0	1	1	1	9	2	8	20	1	6	1	32	12	1	2	2	6	2	0.5	53000	1	1	5	0	0.75	5	0	6	1	45	12	1	6	3	6	6
140	10	s36	b89	0	1	1	1	9	2	8	20	1	6	1	32	12	1	2	2	6	2	0.5	53000	1	1	5	0	0.75	5	0	6	1	45	12	1	6	3	6	6
140	11	s36	b89	0	1	1	1	9	2	8	20	1	6	1	32	12	1	2	2	6	2	0.5	53000	1	1	5	0	0.75	5	0	6	1	45	12	1	6	3	6	6
141	1	s49	b90	1	1	2	3	9	2	8	20	0	8	1	55	8	1	2	2	5	2	2	30000	0	1	1.5	0	0.125	5	1	10	1	50	6	1	6	1	4	2
141	2	s49	b90	1	1	2	3	9	2	8	20	0	8	1	55	8	1	2	2	5	2	2	30000	0	1	1.5	0	0.125	5	1	10	1	50	6	1	6	1	4	2
141	3	s49	b90	1	1	2	3	9	2	8	20	0	8	1	55	8	1	2	2	5	2	2	30000	0	1	1.5	0	0.125	5	1	10	1	50	6	1	6	1	4	2
141	4	s49	b90	1	1	2	3	9	2	8	20	0	8	1	55	8	1	2	2	5	2	2	30000	0	1	1.5	0	0.125	5	1	10	1	50	6	1	6	1	4	2
141	5	s49	b90	0	1	2	3	9	2	8	20	0	8	1	55	8	1	2	2	5	2	2	30000	0	1	1.5	0	0.125	5	1	10	1	50	6	1	6	1	4	2
141	6	s49	b90	0	1	2	3	9	2	8	20	0	8	1	55	8	1	2	2	5	2	2	30000	0	1	1.5	0	0.125	5	1	10	1	50	6	1	6	1	4	2
141	7	s49	b90	0	1	2	3	9	2	8	20	0	8	1	55	8	1	2	2	5	2	2	30000	0	1	1.5	0	0.125	5	1	10	1	50	6	1	6	1	4	2
141	8	s49	b90	0	1	2	3	9	2	8	20	1	8	1	55	8	1	2	2	5	2	2	30000	0	1	1.5	0	0.125	5	1	10	1	50	6	1	6	1	4	2
141	9	s49	b90	0	1	2	3	9	2	8	20	1	8	1	55	8	1	2	2	5	2	2	30000	0	1	1.5	0	0.125	5	1	10	1	50	6	1	6	1	4	2
141	10	s49	b90	0	1	2	3	9	2	8	20	1	8	1	55	8	1	2	2	5	2	2	30000	0	1	1.5	0	0.125	5	0	10	1	50	6	1	6	1	4	2
141	11	s49	b90	0	1	2	3	9	2	8	20	1	8	1	55	8	1	2	2	5	2	2	30000	0	1	1.5	0	0.125	5	0	10	1	50	6	1	6	1	4	2
142	1	s40	b91	1	1	2	2	10	2	8	20	0	6	1	42	7	1	2	2	4	4	3	18000	0	1	2	0	1	11	1	4	1	74	2	1	3	6	6	8
142	2	s40	b91	1	1	2	2	10	2	8	20	0	6	1	42	7	1	2	2	4	4	3	18000	0	1	2	0	1	11	1	4	1	74	2	1	3	6	6	8
142	3	s40	b91	1	1	2	2	10	2	8	20	0	6	1	42	7	1	2	2	4	4	3	18000	0	1	2	0	1	11	1	4	1	74	2	1	3	6	6	8
142	4	s40	b91	0	1	2	2	10	2	8	20	0	6	1	42	7	1	2	2	4	4	3	18000	0	1	2	0	1	11	0	4	1	74	2	1	3	6	6	8
142	5	s40	b91	0	1	2	2	10	2	8	20	0	6	1	42	7	1	2	2	4	4	3	18000	0	1	2	0	1	11	0	4	1	74	2	1	3	6	6	8
142	6	s40	b91	0	1	2	2	10	2	8	20	1	6	1	42	7	1	2	2	4	4	3	18000	0	1	2	0	1	11	0	4	1	74	2	1	3	6	6	8
142	7	s40	b91	0	1	2	2	10	2	8	20	1	6	1	42	7	1	2	2	4	4	3	18000	0	1	2	0	1	11	0	4	1	74	2	1	3	6	6	8
142	8	s40	b91	0	1	2	2	10	2	8	20	1	6	1	42	7	1	2	2	4	4	3	18000	0	1	2	0	1	11	0	4	1	74	2	1	3	6	6	8
142	9	s40	b91	0	1	2	2	10	2	8	20	1	6	1	42	7	1	2	2	4	4	3	18000	0	1	2	0	1	11	0	4	1	74	2	1	3	6	6	8
142	10	s40	b91	0	1	2	2	10	2	8	20	1	6	1	42	7	1	2	2	4	4	3	18000	0	1	2	0	1	11	0	4	1	74	2	1	3	6	6	8
142	11	s40	b91	0	1	2	2	10	2	8	20	1	6	1	42	7	1	2	2	4	4	3	18000	0	1	2	0	1	11	0	4	1	74	2	1	3	6	6	8
143	1	s47	b92	1	1	0	1	6	2	8	20	0	6	1	42	2	1	2	2	5	4	5	34000	0	1	0.6	0	0.5	4	1	6	1	61	0	1	5	3	6	6
143	2	s47	b92	1	1	0	1	6	2	8	20	0	6	1	42	2	1	2	2	5	4	5	34000	0	1	0.6	0	0.5	4	1	6	1	61	0	1	5	3	6	6
143	3	s47	b92	1	1	0	1	6	2	8	20	0	6	1	42	2	1	2	2	5	4	5	34000	0	1	0.6	0	0.5	4	1	6	1	61	0	1	5	3	6	6
143	4	s47	b92	1	1	0	1	6	2	8	20	0	6	1	42	2	1	2	2	5	4	5	34000	0	1	0.6	0	0.5	4	1	6	1	61	0	1	5	3	6	6
143	5	s47	b92	1	1	0	1	6	2	8	20	0	6	1	42	2	1	2	2	5	4	5	34000	0	1	0.6	0	0.5	4	1	6	1	61	0	1	5	3	6	6
143	6	s47	b92	0	1	0	1	6	2	8	20	1	6	1	42	2	1	2	2	5	4	5	34000	0	1	0.6	0	0.5	4	0	6	1	61	0	1	5	3	6	6
143	7	s47	b92	0	1	0	1	6	2	8	20	1	6	1	42	2	1	2	2	5	4	5	34000	0	1	0.6	0	0.5	4	0	6	1	61	0	1	5	3	6	6
143	8	s47	b92	0	1	0	1	6	2	8	20	1	6	1	42	2	1	2	2	5	4	5	34000	0	1	0.6	0	0.5	4	0	6	1	61	0	1	5	3	6	6
143	9	s47	b92	0	1	0	1	6	2	8	20	1	6	1	42	2	1	2	2	5	4	5	34000	0	1	0.6	0	0.5	4	0	6	1	61	0	1	5	3	6	6
143	10	s47	b92	0	1	0	1	6	2	8	20	1	6	1	42	2	1	2	2	5	4	5	34000	0	1	0.6	0	0.5	4	0	6	1	61	0	1	5	3	6	6
143	11	s47	b92	0	1	0	1	6	2	8	20	1	6	1	42	2	1	2	2	5	4	5	34000	0	1	0.6	0	0.5	4	0	6	1	61	0	1	5	3	6	6
144	1	s61	b95	1	1	0	1	7	2	8	20	0	8	1	45	5	1	2	2	7	3	1	18000	0	1	3	0	0.5	9	1	5	1	46	0	1	8	2	4	7
144	2	s61	b95	1	1	0	1	7	2	8	20	0	8	1	45	5	1	2	2	7	3	1	18000	0	1	3	0	0.5	9	1	5	1	46	0	1	8	2	4	7
144	3	s61	b95	1	1	0	1	7	2	8	20	0	8	1	45	5	1	2	2	7	3	1	18000	0	1	3	0	0.5	9	1	5	1	46	0	1	8	2	4	7
144	4	s61	b95	1	1	0	1	7	2	8	20	0	8	1	45	5	1	2	2	7	3	1	18000	0	1	3	0	0.5	9	1	5	1	46	0	1	8	2	4	7
144	5	s61	b95	1	1	0	1	7	2	8	20	0	8	1	45	5	1	2	2	7	3	1	18000	0	1	3	0	0.5	9	0	5	1	46	0	1	8	2	4	7
144	6	s61	b95	0	1	0	1	7	2	8	20	0	8	1	45	5	1	2	2	7	3	1	18000	0	1	3	0	0.5	9	0	5	1	46	0	1	8	2	4	7
144	7	s61	b95	0	1	0	1	7	2	8	20	0	8	1	45	5	1	2	2	7	3	1	18000	0	1	3	0	0.5	9	0	5	1	46	0	1	8	2	4	7
144	8	s61	b95	0	1	0	1	7	2	8	20	1	8	1	45	5	1	2	2	7	3	1	18000	0	1	3	0	0.5	9	0	5	1	46	0	1	8	2	4	7
144	9	s61	b95	0	1	0	1	7	2	8	20	1	8	1	45	5	1	2	2	7	3	1	18000	0	1	3	0	0.5	9	0	5	1	46	0	1	8	2	4	7
144	10	s61	b95	0	1	0	1	7	2	8	20	1	8	1	45	5	1	2	2	7	3	1	18000	0	1	3	0	0.5	9	0	5	1	46	0	1	8	2	4	7
144	11	s61	b95	0	1	0	1	7	2	8	20	1	8	1	45	5	1	2	2	7	3	1	18000	0	1	3	0	0.5	9	0	5	1	46	0	1	8	2	4	7
145	1	s48	b96	0	4	2	1	7	2	8	20	0	10	1	40	12	1	2	2	4	2	0.5	24000	0	2	2	0	0.5	5	1	2	1	31	10	1	7	2	2	10
145	2	s48	b96	0	4	2	1	7	2	8	20	0	10	1	40	12	1	2	2	4	2	0.5	24000	0	2	2	0	0.5	5	0	2	1	31	10	1	7	2	2	10
145	3	s48	b96	0	4	2	1	7	2	8	20	0	10	1	40	12	1	2	2	4	2	0.5	24000	0	2	2	0	0.5	5	0	2	1	31	10	1	7	2	2	10
145	4	s48	b96	0	4	2	1	7	2	8	20	0	10	1	40	12	1	2	2	4	2	0.5	24000	0	2	2	0	0.5	5	0	2	1	31	10	1	7	2	2	10
145	5	s48	b96	0	4	2	1	7	2	8	20	0	10	1	40	12	1	2	2	4	2	0.5	24000	0	2	2	0	0.5	5	0	2	1	31	10	1	7	2	2	10
145	6	s48	b96	0	4	2	1	7	2	8	20	0	10	1	40	12	1	2	2	4	2	0.5	24000	0	2	2	0	0.5	5	0	2	1	31	10	1	7	2	2	10
145	7	s48	b96	0	4	2	1	7	2	8	20	0	10	1	40	12	1	2	2	4	2	0.5	24000	0	2	2	0	0.5	5	0	2	1	31	10	1	7	2	2	10
145	8	s48	b96	0	4	2	1	7	2	8	20	0	10	1	40	12	1	2	2	4	2	0.5	24000	0	2	2	0	0.5	5	0	2	1	31	10	1	7	2	2	10
145	9	s48	b96	0	4	2	1	7	2	8	20	0	10	1	40	12	1	2	2	4	2	0.5	24000	0	2	2	0	0.5	5	0	2	1	31	10	1	7	2	2	10
145	10	s48	b96	0	4	2	1	7	2	8	20	1	10	1	40	12	1	2	2	4	2	0.5	24000	0	2	2	0	0.5	5	0	2	1	31	10	1	7	2	2	10
145	11	s48	b96	0	4	2	1	7	2	8	20	1	10	1	40	12	1	2	2	4	2	0.5	24000	0	2	2	0	0.5	5	0	2	1	31	10	1	7	2	2	10
146	1	s55	b97	1	3	0	5	5	2	8	20	0	6	1	54	0	1	2	2	7	2	2	19000	0	1	1	1	1	5	1	10	1	40	10	1	6	2.5	6	2
146	2	s55	b97	1	3	0	5	5	2	8	20	0	6	1	54	0	1	2	2	7	2	2	19000	0	1	1	1	1	5	1	10	1	40	10	1	6	2.5	6	2
146	3	s55	b97	1	3	0	5	5	2	8	20	0	6	1	54	0	1	2	2	7	2	2	19000	0	1	1	1	1	5	1	10	1	40	10	1	6	2.5	6	2
146	4	s55	b97	1	3	0	5	5	2	8	20	0	6	1	54	0	1	2	2	7	2	2	19000	0	1	1	1	1	5	1	10	1	40	10	1	6	2.5	6	2
146	5	s55	b97	1	3	0	5	5	2	8	20	0	6	1	54	0	1	2	2	7	2	2	19000	0	1	1	1	1	5	1	10	1	40	10	1	6	2.5	6	2
146	6	s55	b97	1	3	0	5	5	2	8	20	1	6	1	54	0	1	2	2	7	2	2	19000	0	1	1	1	1	5	1	10	1	40	10	1	6	2.5	6	2
146	7	s55	b97	1	3	0	5	5	2	8	20	1	6	1	54	0	1	2	2	7	2	2	19000	0	1	1	1	1	5	1	10	1	40	10	1	6	2.5	6	2
146	8	s55	b97	1	3	0	5	5	2	8	20	1	6	1	54	0	1	2	2	7	2	2	19000	0	1	1	1	1	5	1	10	1	40	10	1	6	2.5	6	2
146	9	s55	b97	1	3	0	5	5	2	8	20	1	6	1	54	0	1	2	2	7	2	2	19000	0	1	1	1	1	5	1	10	1	40	10	1	6	2.5	6	2
146	10	s55	b97	1	3	0	5	5	2	8	20	1	6	1	54	0	1	2	2	7	2	2	19000	0	1	1	1	1	5	0	10	1	40	10	1	6	2.5	6	2
146	11	s55	b97	1	3	0	5	5	2	8	20	1	6	1	54	0	1	2	2	7	2	2	19000	0	1	1	1	1	5	0	10	1	40	10	1	6	2.5	6	2
147	1	s48	b98	1	1	2	1	2	2	8	20	0	6	1	48	7	1	2	2	5	3	4	20000	0	1	0.416666667	1	1	5	1	2	1	31	10	1	7	2	6	10
147	2	s48	b98	1	1	2	1	2	2	8	20	0	6	1	48	7	1	2	2	5	3	4	20000	0	1	0.416666667	1	1	5	0	2	1	31	10	1	7	2	6	10
147	3	s48	b98	1	1	2	1	2	2	8	20	0	6	1	48	7	1	2	2	5	3	4	20000	0	1	0.416666667	1	1	5	0	2	1	31	10	1	7	2	6	10
147	4	s48	b98	1	1	2	1	2	2	8	20	0	6	1	48	7	1	2	2	5	3	4	20000	0	1	0.416666667	1	1	5	0	2	1	31	10	1	7	2	6	10
147	5	s48	b98	1	1	2	1	2	2	8	20	0	6	1	48	7	1	2	2	5	3	4	20000	0	1	0.416666667	1	1	5	0	2	1	31	10	1	7	2	6	10
147	6	s48	b98	1	1	2	1	2	2	8	20	1	6	1	48	7	1	2	2	5	3	4	20000	0	1	0.416666667	1	1	5	0	2	1	31	10	1	7	2	6	10
147	7	s48	b98	0	1	2	1	2	2	8	20	1	6	1	48	7	1	2	2	5	3	4	20000	0	1	0.416666667	1	1	5	0	2	1	31	10	1	7	2	6	10
147	8	s48	b98	0	1	2	1	2	2	8	20	1	6	1	48	7	1	2	2	5	3	4	20000	0	1	0.416666667	1	1	5	0	2	1	31	10	1	7	2	6	10
147	9	s48	b98	0	1	2	1	2	2	8	20	1	6	1	48	7	1	2	2	5	3	4	20000	0	1	0.416666667	1	1	5	0	2	1	31	10	1	7	2	6	10
147	10	s48	b98	0	1	2	1	2	2	8	20	1	6	1	48	7	1	2	2	5	3	4	20000	0	1	0.416666667	1	1	5	0	2	1	31	10	1	7	2	6	10
147	11	s48	b98	0	1	2	1	2	2	8	20	1	6	1	48	7	1	2	2	5	3	4	20000	0	1	0.416666667	1	1	5	0	2	1	31	10	1	7	2	6	10
148	1	s55	b99	1	1	0	5	3	2	8	20	0	7	1	50	0	1	2	2	6	1	1	26000	0	1	1	1	1	5	1	10	1	40	10	1	6	2.5	5	2
148	2	s55	b99	1	1	0	5	3	2	8	20	0	7	1	50	0	1	2	2	6	1	1	26000	0	1	1	1	1	5	1	10	1	40	10	1	6	2.5	5	2
148	3	s55	b99	1	1	0	5	3	2	8	20	0	7	1	50	0	1	2	2	6	1	1	26000	0	1	1	1	1	5	1	10	1	40	10	1	6	2.5	5	2
148	4	s55	b99	1	1	0	5	3	2	8	20	0	7	1	50	0	1	2	2	6	1	1	26000	0	1	1	1	1	5	1	10	1	40	10	1	6	2.5	5	2
148	5	s55	b99	1	1	0	5	3	2	8	20	0	7	1	50	0	1	2	2	6	1	1	26000	0	1	1	1	1	5	1	10	1	40	10	1	6	2.5	5	2
148	6	s55	b99	0	1	0	5	3	2	8	20	0	7	1	50	0	1	2	2	6	1	1	26000	0	1	1	1	1	5	1	10	1	40	10	1	6	2.5	5	2
148	7	s55	b99	0	1	0	5	3	2	8	20	1	7	1	50	0	1	2	2	6	1	1	26000	0	1	1	1	1	5	1	10	1	40	10	1	6	2.5	5	2
148	8	s55	b99	0	1	0	5	3	2	8	20	1	7	1	50	0	1	2	2	6	1	1	26000	0	1	1	1	1	5	1	10	1	40	10	1	6	2.5	5	2
148	9	s55	b99	0	1	0	5	3	2	8	20	1	7	1	50	0	1	2	2	6	1	1	26000	0	1	1	1	1	5	1	10	1	40	10	1	6	2.5	5	2
148	10	s55	b99	0	1	0	5	3	2	8	20	1	7	1	50	0	1	2	2	6	1	1	26000	0	1	1	1	1	5	0	10	1	40	10	1	6	2.5	5	2
148	11	s55	b99	0	1	0	5	3	2	8	20	1	7	1	50	0	1	2	2	6	1	1	26000	0	1	1	1	1	5	0	10	1	40	10	1	6	2.5	5	2
149	1	s49	b101	1	1	2	3	1	2	8	20	0	7	1	51	5	1	2	2	5	3	4	37500	0	1	10	0	0.5	5	1	10	1	50	6	1	6	1	5	2
149	2	s49	b101	1	1	2	3	1	2	8	20	0	7	1	51	5	1	2	2	5	3	4	37500	0	1	10	0	0.5	5	1	10	1	50	6	1	6	1	5	2
149	3	s49	b101	1	1	2	3	1	2	8	20	0	7	1	51	5	1	2	2	5	3	4	37500	0	1	10	0	0.5	5	1	10	1	50	6	1	6	1	5	2
149	4	s49	b101	1	1	2	3	1	2	8	20	0	7	1	51	5	1	2	2	5	3	4	37500	0	1	10	0	0.5	5	1	10	1	50	6	1	6	1	5	2
149	5	s49	b101	1	1	2	3	1	2	8	20	0	7	1	51	5	1	2	2	5	3	4	37500	0	1	10	0	0.5	5	1	10	1	50	6	1	6	1	5	2
149	6	s49	b101	1	1	2	3	1	2	8	20	0	7	1	51	5	1	2	2	5	3	4	37500	0	1	10	0	0.5	5	1	10	1	50	6	1	6	1	5	2
149	7	s49	b101	1	1	2	3	1	2	8	20	1	7	1	51	5	1	2	2	5	3	4	37500	0	1	10	0	0.5	5	1	10	1	50	6	1	6	1	5	2
149	8	s49	b101	1	1	2	3	1	2	8	20	1	7	1	51	5	1	2	2	5	3	4	37500	0	1	10	0	0.5	5	1	10	1	50	6	1	6	1	5	2
149	9	s49	b101	1	1	2	3	1	2	8	20	1	7	1	51	5	1	2	2	5	3	4	37500	0	1	10	0	0.5	5	1	10	1	50	6	1	6	1	5	2
149	10	s49	b101	0	1	2	3	1	2	8	20	1	7	1	51	5	1	2	2	5	3	4	37500	0	1	10	0	0.5	5	0	10	1	50	6	1	6	1	5	2
149	11	s49	b101	0	1	2	3	1	2	8	20	1	7	1	51	5	1	2	2	5	3	4	37500	0	1	10	0	0.5	5	0	10	1	50	6	1	6	1	5	2
150	1	s44	b104	1	3	0	3	2	2	8	20	0	8	1	43	10	1	2	2	4	2	2	36000	0	1	10	0	1	5	1	11	1	45	16	1	2	1	4	1
150	2	s44	b104	1	3	0	3	2	2	8	20	0	8	1	43	10	1	2	2	4	2	2	36000	0	1	10	0	1	5	1	11	1	45	16	1	2	1	4	1
150	3	s44	b104	1	3	0	3	2	2	8	20	0	8	1	43	10	1	2	2	4	2	2	36000	0	1	10	0	1	5	1	11	1	45	16	1	2	1	4	1
150	4	s44	b104	1	3	0	3	2	2	8	20	0	8	1	43	10	1	2	2	4	2	2	36000	0	1	10	0	1	5	1	11	1	45	16	1	2	1	4	1
150	5	s44	b104	1	3	0	3	2	2	8	20	0	8	1	43	10	1	2	2	4	2	2	36000	0	1	10	0	1	5	1	11	1	45	16	1	2	1	4	1
150	6	s44	b104	1	3	0	3	2	2	8	20	0	8	1	43	10	1	2	2	4	2	2	36000	0	1	10	0	1	5	1	11	1	45	16	1	2	1	4	1
150	7	s44	b104	1	3	0	3	2	2	8	20	0	8	1	43	10	1	2	2	4	2	2	36000	0	1	10	0	1	5	1	11	1	45	16	1	2	1	4	1
150	8	s44	b104	1	3	0	3	2	2	8	20	1	8	1	43	10	1	2	2	4	2	2	36000	0	1	10	0	1	5	1	11	1	45	16	1	2	1	4	1
150	9	s44	b104	1	3	0	3	2	2	8	20	1	8	1	43	10	1	2	2	4	2	2	36000	0	1	10	0	1	5	1	11	1	45	16	1	2	1	4	1
150	10	s44	b104	1	3	0	3	2	2	8	20	1	8	1	43	10	1	2	2	4	2	2	36000	0	1	10	0	1	5	1	11	1	45	16	1	2	1	4	1
150	11	s44	b104	1	3	0	3	2	2	8	20	1	8	1	43	10	1	2	2	4	2	2	36000	0	1	10	0	1	5	0	11	1	45	16	1	2	1	4	1
151	1	s49	b105	1	1	2	3	3	2	8	20	0	3	1	58	0	1	2	2	5	2	2	30600	0	1	15	0	0.5	5	1	10	1	50	6	1	6	1	9	2
151	2	s49	b105	1	1	2	3	3	2	8	20	0	3	1	58	0	1	2	2	5	2	2	30600	0	1	15	0	0.5	5	1	10	1	50	6	1	6	1	9	2
151	3	s49	b105	1	1	2	3	3	2	8	20	1	3	1	58	0	1	2	2	5	2	2	30600	0	1	15	0	0.5	5	1	10	1	50	6	1	6	1	9	2
151	4	s49	b105	1	1	2	3	3	2	8	20	1	3	1	58	0	1	2	2	5	2	2	30600	0	1	15	0	0.5	5	1	10	1	50	6	1	6	1	9	2
151	5	s49	b105	1	1	2	3	3	2	8	20	1	3	1	58	0	1	2	2	5	2	2	30600	0	1	15	0	0.5	5	1	10	1	50	6	1	6	1	9	2
151	6	s49	b105	1	1	2	3	3	2	8	20	1	3	1	58	0	1	2	2	5	2	2	30600	0	1	15	0	0.5	5	1	10	1	50	6	1	6	1	9	2
151	7	s49	b105	1	1	2	3	3	2	8	20	1	3	1	58	0	1	2	2	5	2	2	30600	0	1	15	0	0.5	5	1	10	1	50	6	1	6	1	9	2
151	8	s49	b105	0	1	2	3	3	2	8	20	1	3	1	58	0	1	2	2	5	2	2	30600	0	1	15	0	0.5	5	1	10	1	50	6	1	6	1	9	2
151	9	s49	b105	0	1	2	3	3	2	8	20	1	3	1	58	0	1	2	2	5	2	2	30600	0	1	15	0	0.5	5	1	10	1	50	6	1	6	1	9	2
151	10	s49	b105	0	1	2	3	3	2	8	20	1	3	1	58	0	1	2	2	5	2	2	30600	0	1	15	0	0.5	5	0	10	1	50	6	1	6	1	9	2
151	11	s49	b105	0	1	2	3	3	2	8	20	1	3	1	58	0	1	2	2	5	2	2	30600	0	1	15	0	0.5	5	0	10	1	50	6	1	6	1	9	2
152	1	s75	b106	1	1	2	3	10	3	17	95	0	2	1	47	6	1	3	3	5	4	2	510000	0	1	5	1	0.35	9	1	9	1	48	4	1	6	2.5	10	3
152	2	s75	b106	1	1	2	3	10	3	17	95	1	2	1	47	6	1	3	3	5	4	2	510000	0	1	5	1	0.35	9	1	9	1	48	4	1	6	2.5	10	3
152	3	s75	b106	1	1	2	3	10	3	17	95	1	2	1	47	6	1	3	3	5	4	2	510000	0	1	5	1	0.35	9	1	9	1	48	4	1	6	2.5	10	3
152	4	s75	b106	1	1	2	3	10	3	17	95	1	2	1	47	6	1	3	3	5	4	2	510000	0	1	5	1	0.35	9	1	9	1	48	4	1	6	2.5	10	3
152	5	s75	b106	1	1	2	3	10	3	17	95	1	2	1	47	6	1	3	3	5	4	2	510000	0	1	5	1	0.35	9	1	9	1	48	4	1	6	2.5	10	3
152	6	s75	b106	1	1	2	3	10	3	17	95	1	2	1	47	6	1	3	3	5	4	2	510000	0	1	5	1	0.35	9	1	9	1	48	4	1	6	2.5	10	3
152	7	s75	b106	1	1	2	3	10	3	17	95	1	2	1	47	6	1	3	3	5	4	2	510000	0	1	5	1	0.35	9	1	9	1	48	4	1	6	2.5	10	3
152	8	s75	b106	1	1	2	3	10	3	17	95	1	2	1	47	6	1	3	3	5	4	2	510000	0	1	5	1	0.35	9	1	9	1	48	4	1	6	2.5	10	3
152	9	s75	b106	0	1	2	3	10	3	17	95	1	2	1	47	6	1	3	3	5	4	2	510000	0	1	5	1	0.35	9	0	9	1	48	4	1	6	2.5	10	3
152	10	s75	b106	0	1	2	3	10	3	17	95	1	2	1	47	6	1	3	3	5	4	2	510000	0	1	5	1	0.35	9	0	9	1	48	4	1	6	2.5	10	3
152	11	s75	b106	0	1	2	3	10	3	17	95	1	2	1	47	6	1	3	3	5	4	2	510000	0	1	5	1	0.35	9	0	9	1	48	4	1	6	2.5	10	3
154	1	s72	b108	0	2	0	2	3	3	17	95	0	4	1	45	2	1	3	3	4	3	1	36000	0	1	0.5	1	0.15	10	1	4	1	53	0	1	5	1	8	8
154	2	s72	b108	0	2	0	2	3	3	17	95	0	4	1	45	2	1	3	3	4	3	1	36000	0	1	0.5	1	0.15	10	1	4	1	53	0	1	5	1	8	8
154	3	s72	b108	0	2	0	2	3	3	17	95	0	4	1	45	2	1	3	3	4	3	1	36000	0	1	0.5	1	0.15	10	1	4	1	53	0	1	5	1	8	8
154	4	s72	b108	1	2	0	2	3	3	17	95	1	4	1	45	2	1	3	3	4	3	1	36000	0	1	0.5	1	0.15	10	0	4	1	53	0	1	5	1	8	8
154	5	s72	b108	1	2	0	2	3	3	17	95	1	4	1	45	2	1	3	3	4	3	1	36000	0	1	0.5	1	0.15	10	0	4	1	53	0	1	5	1	8	8
154	6	s72	b108	1	2	0	2	3	3	17	95	1	4	1	45	2	1	3	3	4	3	1	36000	0	1	0.5	1	0.15	10	0	4	1	53	0	1	5	1	8	8
154	7	s72	b108	1	2	0	2	3	3	17	95	1	4	1	45	2	1	3	3	4	3	1	36000	0	1	0.5	1	0.15	10	0	4	1	53	0	1	5	1	8	8
154	8	s72	b108	1	2	0	2	3	3	17	95	1	4	1	45	2	1	3	3	4	3	1	36000	0	1	0.5	1	0.15	10	0	4	1	53	0	1	5	1	8	8
154	9	s72	b108	1	2	0	2	3	3	17	95	1	4	1	45	2	1	3	3	4	3	1	36000	0	1	0.5	1	0.15	10	0	4	1	53	0	1	5	1	8	8
154	10	s72	b108	1	2	0	2	3	3	17	95	1	4	1	45	2	1	3	3	4	3	1	36000	0	1	0.5	1	0.15	10	0	4	1	53	0	1	5	1	8	8
154	11	s72	b108	1	2	0	2	3	3	17	95	1	4	1	45	2	1	3	3	4	3	1	36000	0	1	0.5	1	0.15	10	0	4	1	53	0	1	5	1	8	8
156	1	s74	b110	1	3	0	2	5	3	17	95	0	2	1	48	5	1	3	3	6	2	2	15000	0	1	3	0	0.175	9	1	9	1	46	6	1	3	2	10	3
156	2	s74	b110	1	3	0	2	5	3	17	95	1	2	1	48	5	1	3	3	6	2	2	15000	0	1	3	0	0.175	9	1	9	1	46	6	1	3	2	10	3
156	3	s74	b110	1	3	0	2	5	3	17	95	1	2	1	48	5	1	3	3	6	2	2	15000	0	1	3	0	0.175	9	1	9	1	46	6	1	3	2	10	3
156	4	s74	b110	1	3	0	2	5	3	17	95	1	2	1	48	5	1	3	3	6	2	2	15000	0	1	3	0	0.175	9	1	9	1	46	6	1	3	2	10	3
156	5	s74	b110	1	3	0	2	5	3	17	95	1	2	1	48	5	1	3	3	6	2	2	15000	0	1	3	0	0.175	9	1	9	1	46	6	1	3	2	10	3
156	6	s74	b110	1	3	0	2	5	3	17	95	1	2	1	48	5	1	3	3	6	2	2	15000	0	1	3	0	0.175	9	1	9	1	46	6	1	3	2	10	3
156	7	s74	b110	1	3	0	2	5	3	17	95	1	2	1	48	5	1	3	3	6	2	2	15000	0	1	3	0	0.175	9	1	9	1	46	6	1	3	2	10	3
156	8	s74	b110	1	3	0	2	5	3	17	95	1	2	1	48	5	1	3	3	6	2	2	15000	0	1	3	0	0.175	9	1	9	1	46	6	1	3	2	10	3
156	9	s74	b110	1	3	0	2	5	3	17	95	1	2	1	48	5	1	3	3	6	2	2	15000	0	1	3	0	0.175	9	0	9	1	46	6	1	3	2	10	3
156	10	s74	b110	1	3	0	2	5	3	17	95	1	2	1	48	5	1	3	3	6	2	2	15000	0	1	3	0	0.175	9	0	9	1	46	6	1	3	2	10	3
156	11	s74	b110	1	3	0	2	5	3	17	95	1	2	1	48	5	1	3	3	6	2	2	15000	0	1	3	0	0.175	9	0	9	1	46	6	1	3	2	10	3
157	1	s72	b111	1	1	0	2	2	3	17	95	0	2	1	58	0	1	3	3	5	4	1.5	15000	0	1	3	0	0.25	10	1	4	1	53	0	1	5	1	10	8
157	2	s72	b111	1	1	0	2	2	3	17	95	1	2	1	58	0	1	3	3	5	4	1.5	15000	0	1	3	0	0.25	10	1	4	1	53	0	1	5	1	10	8
157	3	s72	b111	1	1	0	2	2	3	17	95	1	2	1	58	0	1	3	3	5	4	1.5	15000	0	1	3	0	0.25	10	1	4	1	53	0	1	5	1	10	8
157	4	s72	b111	1	1	0	2	2	3	17	95	1	2	1	58	0	1	3	3	5	4	1.5	15000	0	1	3	0	0.25	10	0	4	1	53	0	1	5	1	10	8
157	5	s72	b111	0	1	0	2	2	3	17	95	1	2	1	58	0	1	3	3	5	4	1.5	15000	0	1	3	0	0.25	10	0	4	1	53	0	1	5	1	10	8
157	6	s72	b111	0	1	0	2	2	3	17	95	1	2	1	58	0	1	3	3	5	4	1.5	15000	0	1	3	0	0.25	10	0	4	1	53	0	1	5	1	10	8
157	7	s72	b111	0	1	0	2	2	3	17	95	1	2	1	58	0	1	3	3	5	4	1.5	15000	0	1	3	0	0.25	10	0	4	1	53	0	1	5	1	10	8
157	8	s72	b111	0	1	0	2	2	3	17	95	1	2	1	58	0	1	3	3	5	4	1.5	15000	0	1	3	0	0.25	10	0	4	1	53	0	1	5	1	10	8
157	9	s72	b111	0	1	0	2	2	3	17	95	1	2	1	58	0	1	3	3	5	4	1.5	15000	0	1	3	0	0.25	10	0	4	1	53	0	1	5	1	10	8
157	10	s72	b111	0	1	0	2	2	3	17	95	1	2	1	58	0	1	3	3	5	4	1.5	15000	0	1	3	0	0.25	10	0	4	1	53	0	1	5	1	10	8
157	11	s72	b111	0	1	0	2	2	3	17	95	1	2	1	58	0	1	3	3	5	4	1.5	15000	0	1	3	0	0.25	10	0	4	1	53	0	1	5	1	10	8
158	1	s62	b112	1	3	1	2	4	3	17	95	0	4	1	50	5	1	3	3	6	3	3.5	106000	0	1	4	0	0.5	4	1	7	1	56	0	1	5	2.5	8	5
158	2	s62	b112	1	3	1	2	4	3	17	95	0	4	1	50	5	1	3	3	6	3	3.5	106000	0	1	4	0	0.5	4	1	7	1	56	0	1	5	2.5	8	5
158	3	s62	b112	1	3	1	2	4	3	17	95	0	4	1	50	5	1	3	3	6	3	3.5	106000	0	1	4	0	0.5	4	1	7	1	56	0	1	5	2.5	8	5
158	4	s62	b112	1	3	1	2	4	3	17	95	1	4	1	50	5	1	3	3	6	3	3.5	106000	0	1	4	0	0.5	4	1	7	1	56	0	1	5	2.5	8	5
158	5	s62	b112	1	3	1	2	4	3	17	95	1	4	1	50	5	1	3	3	6	3	3.5	106000	0	1	4	0	0.5	4	1	7	1	56	0	1	5	2.5	8	5
158	6	s62	b112	1	3	1	2	4	3	17	95	1	4	1	50	5	1	3	3	6	3	3.5	106000	0	1	4	0	0.5	4	1	7	1	56	0	1	5	2.5	8	5
158	7	s62	b112	1	3	1	2	4	3	17	95	1	4	1	50	5	1	3	3	6	3	3.5	106000	0	1	4	0	0.5	4	0	7	1	56	0	1	5	2.5	8	5
158	8	s62	b112	1	3	1	2	4	3	17	95	1	4	1	50	5	1	3	3	6	3	3.5	106000	0	1	4	0	0.5	4	0	7	1	56	0	1	5	2.5	8	5
158	9	s62	b112	1	3	1	2	4	3	17	95	1	4	1	50	5	1	3	3	6	3	3.5	106000	0	1	4	0	0.5	4	0	7	1	56	0	1	5	2.5	8	5
158	10	s62	b112	1	3	1	2	4	3	17	95	1	4	1	50	5	1	3	3	6	3	3.5	106000	0	1	4	0	0.5	4	0	7	1	56	0	1	5	2.5	8	5
158	11	s62	b112	1	3	1	2	4	3	17	95	1	4	1	50	5	1	3	3	6	3	3.5	106000	0	1	4	0	0.5	4	0	7	1	56	0	1	5	2.5	8	5
160	1	s76	b114	1	3	1	1	8	3	17	95	0	6	1	39	10	1	3	3	4	2	1.5	32000	0	1	3	0	0.075	9	1	10	1	55	10	1	6	8	6	2
160	2	s76	b114	1	3	1	1	8	3	17	95	0	6	1	39	10	1	3	3	4	2	1.5	32000	0	1	3	0	0.075	9	1	10	1	55	10	1	6	8	6	2
160	3	s76	b114	1	3	1	1	8	3	17	95	0	6	1	39	10	1	3	3	4	2	1.5	32000	0	1	3	0	0.075	9	1	10	1	55	10	1	6	8	6	2
160	4	s76	b114	1	3	1	1	8	3	17	95	0	6	1	39	10	1	3	3	4	2	1.5	32000	0	1	3	0	0.075	9	1	10	1	55	10	1	6	8	6	2
160	5	s76	b114	1	3	1	1	8	3	17	95	0	6	1	39	10	1	3	3	4	2	1.5	32000	0	1	3	0	0.075	9	1	10	1	55	10	1	6	8	6	2
160	6	s76	b114	1	3	1	1	8	3	17	95	1	6	1	39	10	1	3	3	4	2	1.5	32000	0	1	3	0	0.075	9	1	10	1	55	10	1	6	8	6	2
160	7	s76	b114	1	3	1	1	8	3	17	95	1	6	1	39	10	1	3	3	4	2	1.5	32000	0	1	3	0	0.075	9	1	10	1	55	10	1	6	8	6	2
160	8	s76	b114	1	3	1	1	8	3	17	95	1	6	1	39	10	1	3	3	4	2	1.5	32000	0	1	3	0	0.075	9	1	10	1	55	10	1	6	8	6	2
160	9	s76	b114	1	3	1	1	8	3	17	95	1	6	1	39	10	1	3	3	4	2	1.5	32000	0	1	3	0	0.075	9	1	10	1	55	10	1	6	8	6	2
160	10	s76	b114	1	3	1	1	8	3	17	95	1	6	1	39	10	1	3	3	4	2	1.5	32000	0	1	3	0	0.075	9	0	10	1	55	10	1	6	8	6	2
160	11	s76	b114	1	3	1	1	8	3	17	95	1	6	1	39	10	1	3	3	4	2	1.5	32000	0	1	3	0	0.075	9	0	10	1	55	10	1	6	8	6	2
164	1	s72	b121	1	3	0	2	9	3	17	95	0	3	1	56	0	1	3	3	6	3	1.5	25000	0	1	6	1	0.25	10	1	4	1	53	0	1	5	1	9	8
164	2	s72	b121	1	3	0	2	9	3	17	95	0	3	1	56	0	1	3	3	6	3	1.5	25000	0	1	6	1	0.25	10	1	4	1	53	0	1	5	1	9	8
164	3	s72	b121	1	3	0	2	9	3	17	95	1	3	1	56	0	1	3	3	6	3	1.5	25000	0	1	6	1	0.25	10	1	4	1	53	0	1	5	1	9	8
164	4	s72	b121	1	3	0	2	9	3	17	95	1	3	1	56	0	1	3	3	6	3	1.5	25000	0	1	6	1	0.25	10	0	4	1	53	0	1	5	1	9	8
164	5	s72	b121	1	3	0	2	9	3	17	95	1	3	1	56	0	1	3	3	6	3	1.5	25000	0	1	6	1	0.25	10	0	4	1	53	0	1	5	1	9	8
164	6	s72	b121	1	3	0	2	9	3	17	95	1	3	1	56	0	1	3	3	6	3	1.5	25000	0	1	6	1	0.25	10	0	4	1	53	0	1	5	1	9	8
164	7	s72	b121	1	3	0	2	9	3	17	95	1	3	1	56	0	1	3	3	6	3	1.5	25000	0	1	6	1	0.25	10	0	4	1	53	0	1	5	1	9	8
164	8	s72	b121	1	3	0	2	9	3	17	95	1	3	1	56	0	1	3	3	6	3	1.5	25000	0	1	6	1	0.25	10	0	4	1	53	0	1	5	1	9	8
164	9	s72	b121	1	3	0	2	9	3	17	95	1	3	1	56	0	1	3	3	6	3	1.5	25000	0	1	6	1	0.25	10	0	4	1	53	0	1	5	1	9	8
164	10	s72	b121	1	3	0	2	9	3	17	95	1	3	1	56	0	1	3	3	6	3	1.5	25000	0	1	6	1	0.25	10	0	4	1	53	0	1	5	1	9	8
164	11	s72	b121	1	3	0	2	9	3	17	95	1	3	1	56	0	1	3	3	6	3	1.5	25000	0	1	6	1	0.25	10	0	4	1	53	0	1	5	1	9	8
165	1	s102	b127	1	1	0	1	5	3	17	95	0	3	1	38	7	1	3	3	4	2	1.5	29000	0	1	3	0	0.125	9	1	7	1	45	7	1	3	4	9	5
165	2	s102	b127	1	1	0	1	5	3	17	95	0	3	1	38	7	1	3	3	4	2	1.5	29000	0	1	3	0	0.125	9	1	7	1	45	7	1	3	4	9	5
165	3	s102	b127	1	1	0	1	5	3	17	95	1	3	1	38	7	1	3	3	4	2	1.5	29000	0	1	3	0	0.125	9	1	7	1	45	7	1	3	4	9	5
165	4	s102	b127	1	1	0	1	5	3	17	95	1	3	1	38	7	1	3	3	4	2	1.5	29000	0	1	3	0	0.125	9	1	7	1	45	7	1	3	4	9	5
165	5	s102	b127	0	1	0	1	5	3	17	95	1	3	1	38	7	1	3	3	4	2	1.5	29000	0	1	3	0	0.125	9	1	7	1	45	7	1	3	4	9	5
165	6	s102	b127	0	1	0	1	5	3	17	95	1	3	1	38	7	1	3	3	4	2	1.5	29000	0	1	3	0	0.125	9	1	7	1	45	7	1	3	4	9	5
165	7	s102	b127	0	1	0	1	5	3	17	95	1	3	1	38	7	1	3	3	4	2	1.5	29000	0	1	3	0	0.125	9	0	7	1	45	7	1	3	4	9	5
165	8	s102	b127	0	1	0	1	5	3	17	95	1	3	1	38	7	1	3	3	4	2	1.5	29000	0	1	3	0	0.125	9	0	7	1	45	7	1	3	4	9	5
165	9	s102	b127	0	1	0	1	5	3	17	95	1	3	1	38	7	1	3	3	4	2	1.5	29000	0	1	3	0	0.125	9	0	7	1	45	7	1	3	4	9	5
165	10	s102	b127	0	1	0	1	5	3	17	95	1	3	1	38	7	1	3	3	4	2	1.5	29000	0	1	3	0	0.125	9	0	7	1	45	7	1	3	4	9	5
165	11	s102	b127	0	1	0	1	5	3	17	95	1	3	1	38	7	1	3	3	4	2	1.5	29000	0	1	3	0	0.125	9	0	7	1	45	7	1	3	4	9	5
166	1	s69	b128	1	1	0	5	10	3	17	95	0	2	1	60	0	1	3	3	3	3	2	37000	0	1	0.416666667	0	0.2	1	1	2	1	41	6	1	4	1.5	10	10
166	2	s69	b128	1	1	0	5	10	3	17	95	1	2	1	60	0	1	3	3	3	3	2	37000	0	1	0.416666667	0	0.2	1	0	2	1	41	6	1	4	1.5	10	10
166	3	s69	b128	1	1	0	5	10	3	17	95	1	2	1	60	0	1	3	3	3	3	2	37000	0	1	0.416666667	0	0.2	1	0	2	1	41	6	1	4	1.5	10	10
166	4	s69	b128	0	1	0	5	10	3	17	95	1	2	1	60	0	1	3	3	3	3	2	37000	0	1	0.416666667	0	0.2	1	0	2	1	41	6	1	4	1.5	10	10
166	5	s69	b128	0	1	0	5	10	3	17	95	1	2	1	60	0	1	3	3	3	3	2	37000	0	1	0.416666667	0	0.2	1	0	2	1	41	6	1	4	1.5	10	10
166	6	s69	b128	0	1	0	5	10	3	17	95	1	2	1	60	0	1	3	3	3	3	2	37000	0	1	0.416666667	0	0.2	1	0	2	1	41	6	1	4	1.5	10	10
166	7	s69	b128	0	1	0	5	10	3	17	95	1	2	1	60	0	1	3	3	3	3	2	37000	0	1	0.416666667	0	0.2	1	0	2	1	41	6	1	4	1.5	10	10
166	8	s69	b128	0	1	0	5	10	3	17	95	1	2	1	60	0	1	3	3	3	3	2	37000	0	1	0.416666667	0	0.2	1	0	2	1	41	6	1	4	1.5	10	10
166	9	s69	b128	0	1	0	5	10	3	17	95	1	2	1	60	0	1	3	3	3	3	2	37000	0	1	0.416666667	0	0.2	1	0	2	1	41	6	1	4	1.5	10	10
166	10	s69	b128	0	1	0	5	10	3	17	95	1	2	1	60	0	1	3	3	3	3	2	37000	0	1	0.416666667	0	0.2	1	0	2	1	41	6	1	4	1.5	10	10
166	11	s69	b128	0	1	0	5	10	3	17	95	1	2	1	60	0	1	3	3	3	3	2	37000	0	1	0.416666667	0	0.2	1	0	2	1	41	6	1	4	1.5	10	10
167	1	s82	b129	1	1	0	1	8	3	17	95	0	2	1	50	4	1	3	3	5	2	0.25	35000	0	1	0.416666667	1	0.125	8	1	4	1	48	4	1	4	1	10	8
167	2	s82	b129	1	1	0	1	8	3	17	95	1	2	1	50	4	1	3	3	5	2	0.25	35000	0	1	0.416666667	1	0.125	8	1	4	1	48	4	1	4	1	10	8
167	3	s82	b129	1	1	0	1	8	3	17	95	1	2	1	50	4	1	3	3	5	2	0.25	35000	0	1	0.416666667	1	0.125	8	1	4	1	48	4	1	4	1	10	8
167	4	s82	b129	1	1	0	1	8	3	17	95	1	2	1	50	4	1	3	3	5	2	0.25	35000	0	1	0.416666667	1	0.125	8	0	4	1	48	4	1	4	1	10	8
167	5	s82	b129	0	1	0	1	8	3	17	95	1	2	1	50	4	1	3	3	5	2	0.25	35000	0	1	0.416666667	1	0.125	8	0	4	1	48	4	1	4	1	10	8
167	6	s82	b129	0	1	0	1	8	3	17	95	1	2	1	50	4	1	3	3	5	2	0.25	35000	0	1	0.416666667	1	0.125	8	0	4	1	48	4	1	4	1	10	8
167	7	s82	b129	0	1	0	1	8	3	17	95	1	2	1	50	4	1	3	3	5	2	0.25	35000	0	1	0.416666667	1	0.125	8	0	4	1	48	4	1	4	1	10	8
167	8	s82	b129	0	1	0	1	8	3	17	95	1	2	1	50	4	1	3	3	5	2	0.25	35000	0	1	0.416666667	1	0.125	8	0	4	1	48	4	1	4	1	10	8
167	9	s82	b129	0	1	0	1	8	3	17	95	1	2	1	50	4	1	3	3	5	2	0.25	35000	0	1	0.416666667	1	0.125	8	0	4	1	48	4	1	4	1	10	8
167	10	s82	b129	0	1	0	1	8	3	17	95	1	2	1	50	4	1	3	3	5	2	0.25	35000	0	1	0.416666667	1	0.125	8	0	4	1	48	4	1	4	1	10	8
167	11	s82	b129	0	1	0	1	8	3	17	95	1	2	1	50	4	1	3	3	5	2	0.25	35000	0	1	0.416666667	1	0.125	8	0	4	1	48	4	1	4	1	10	8
168	1	s82	b130	1	1	0	1	8	3	17	95	0	6	1	70	0	1	3	3	4	3	2	10000	0	1	1	1	0.25	8	1	4	1	48	4	1	4	1	6	8
168	2	s82	b130	1	1	0	1	8	3	17	95	0	6	1	70	0	1	3	3	4	3	2	10000	0	1	1	1	0.25	8	1	4	1	48	4	1	4	1	6	8
168	3	s82	b130	1	1	0	1	8	3	17	95	0	6	1	70	0	1	3	3	4	3	2	10000	0	1	1	1	0.25	8	1	4	1	48	4	1	4	1	6	8
168	4	s82	b130	1	1	0	1	8	3	17	95	0	6	1	70	0	1	3	3	4	3	2	10000	0	1	1	1	0.25	8	0	4	1	48	4	1	4	1	6	8
168	5	s82	b130	1	1	0	1	8	3	17	95	0	6	1	70	0	1	3	3	4	3	2	10000	0	1	1	1	0.25	8	0	4	1	48	4	1	4	1	6	8
168	6	s82	b130	1	1	0	1	8	3	17	95	1	6	1	70	0	1	3	3	4	3	2	10000	0	1	1	1	0.25	8	0	4	1	48	4	1	4	1	6	8
168	7	s82	b130	1	1	0	1	8	3	17	95	1	6	1	70	0	1	3	3	4	3	2	10000	0	1	1	1	0.25	8	0	4	1	48	4	1	4	1	6	8
168	8	s82	b130	0	1	0	1	8	3	17	95	1	6	1	70	0	1	3	3	4	3	2	10000	0	1	1	1	0.25	8	0	4	1	48	4	1	4	1	6	8
168	9	s82	b130	0	1	0	1	8	3	17	95	1	6	1	70	0	1	3	3	4	3	2	10000	0	1	1	1	0.25	8	0	4	1	48	4	1	4	1	6	8
168	10	s82	b130	0	1	0	1	8	3	17	95	1	6	1	70	0	1	3	3	4	3	2	10000	0	1	1	1	0.25	8	0	4	1	48	4	1	4	1	6	8
168	11	s82	b130	0	1	0	1	8	3	17	95	1	6	1	70	0	1	3	3	4	3	2	10000	0	1	1	1	0.25	8	0	4	1	48	4	1	4	1	6	8
169	1	s93	b131	1	1	0	1	5	3	17	95	0	4	1	60	5	1	3	3	4	4	1	50000	0	1	1	0	0.25	8	1	2	1	52	0	1	4	2	8	10
169	2	s93	b131	1	1	0	1	5	3	17	95	0	4	1	60	5	1	3	3	4	4	1	50000	0	1	1	0	0.25	8	0	2	1	52	0	1	4	2	8	10
169	3	s93	b131	1	1	0	1	5	3	17	95	0	4	1	60	5	1	3	3	4	4	1	50000	0	1	1	0	0.25	8	0	2	1	52	0	1	4	2	8	10
169	4	s93	b131	1	1	0	1	5	3	17	95	1	4	1	60	5	1	3	3	4	4	1	50000	0	1	1	0	0.25	8	0	2	1	52	0	1	4	2	8	10
169	5	s93	b131	0	1	0	1	5	3	17	95	1	4	1	60	5	1	3	3	4	4	1	50000	0	1	1	0	0.25	8	0	2	1	52	0	1	4	2	8	10
169	6	s93	b131	0	1	0	1	5	3	17	95	1	4	1	60	5	1	3	3	4	4	1	50000	0	1	1	0	0.25	8	0	2	1	52	0	1	4	2	8	10
169	7	s93	b131	0	1	0	1	5	3	17	95	1	4	1	60	5	1	3	3	4	4	1	50000	0	1	1	0	0.25	8	0	2	1	52	0	1	4	2	8	10
169	8	s93	b131	0	1	0	1	5	3	17	95	1	4	1	60	5	1	3	3	4	4	1	50000	0	1	1	0	0.25	8	0	2	1	52	0	1	4	2	8	10
169	9	s93	b131	0	1	0	1	5	3	17	95	1	4	1	60	5	1	3	3	4	4	1	50000	0	1	1	0	0.25	8	0	2	1	52	0	1	4	2	8	10
169	10	s93	b131	0	1	0	1	5	3	17	95	1	4	1	60	5	1	3	3	4	4	1	50000	0	1	1	0	0.25	8	0	2	1	52	0	1	4	2	8	10
169	11	s93	b131	0	1	0	1	5	3	17	95	1	4	1	60	5	1	3	3	4	4	1	50000	0	1	1	0	0.25	8	0	2	1	52	0	1	4	2	8	10
170	1	s68	b149	1	1	3	4	5	3	17	95	0	6	1	58	0	1	3	3	7	2	3	50000	0	1	3	0	0.25	10	1	2	1	45	7	1	7	4	6	10
170	2	s68	b149	1	1	3	4	5	3	17	95	0	6	1	58	0	1	3	3	7	2	3	50000	0	1	3	0	0.25	10	0	2	1	45	7	1	7	4	6	10
170	3	s68	b149	1	1	3	4	5	3	17	95	0	6	1	58	0	1	3	3	7	2	3	50000	0	1	3	0	0.25	10	0	2	1	45	7	1	7	4	6	10
170	4	s68	b149	1	1	3	4	5	3	17	95	0	6	1	58	0	1	3	3	7	2	3	50000	0	1	3	0	0.25	10	0	2	1	45	7	1	7	4	6	10
170	5	s68	b149	1	1	3	4	5	3	17	95	0	6	1	58	0	1	3	3	7	2	3	50000	0	1	3	0	0.25	10	0	2	1	45	7	1	7	4	6	10
170	6	s68	b149	0	1	3	4	5	3	17	95	1	6	1	58	0	1	3	3	7	2	3	50000	0	1	3	0	0.25	10	0	2	1	45	7	1	7	4	6	10
170	7	s68	b149	0	1	3	4	5	3	17	95	1	6	1	58	0	1	3	3	7	2	3	50000	0	1	3	0	0.25	10	0	2	1	45	7	1	7	4	6	10
170	8	s68	b149	0	1	3	4	5	3	17	95	1	6	1	58	0	1	3	3	7	2	3	50000	0	1	3	0	0.25	10	0	2	1	45	7	1	7	4	6	10
170	9	s68	b149	0	1	3	4	5	3	17	95	1	6	1	58	0	1	3	3	7	2	3	50000	0	1	3	0	0.25	10	0	2	1	45	7	1	7	4	6	10
170	10	s68	b149	0	1	3	4	5	3	17	95	1	6	1	58	0	1	3	3	7	2	3	50000	0	1	3	0	0.25	10	0	2	1	45	7	1	7	4	6	10
170	11	s68	b149	0	1	3	4	5	3	17	95	1	6	1	58	0	1	3	3	7	2	3	50000	0	1	3	0	0.25	10	0	2	1	45	7	1	7	4	6	10
171	1	s87	b152	1	1	0	1	10	3	17	95	0	6	1	65	4	1	3	3	5	3	1.5	15000	0	1	1	0	0.1	10	1	8	1	58	12	1	4	4.5	6	4
171	2	s87	b152	1	1	0	1	10	3	17	95	0	6	1	65	4	1	3	3	5	3	1.5	15000	0	1	1	0	0.1	10	1	8	1	58	12	1	4	4.5	6	4
171	3	s87	b152	1	1	0	1	10	3	17	95	0	6	1	65	4	1	3	3	5	3	1.5	15000	0	1	1	0	0.1	10	1	8	1	58	12	1	4	4.5	6	4
171	4	s87	b152	1	1	0	1	10	3	17	95	0	6	1	65	4	1	3	3	5	3	1.5	15000	0	1	1	0	0.1	10	1	8	1	58	12	1	4	4.5	6	4
171	5	s87	b152	1	1	0	1	10	3	17	95	0	6	1	65	4	1	3	3	5	3	1.5	15000	0	1	1	0	0.1	10	1	8	1	58	12	1	4	4.5	6	4
171	6	s87	b152	1	1	0	1	10	3	17	95	1	6	1	65	4	1	3	3	5	3	1.5	15000	0	1	1	0	0.1	10	1	8	1	58	12	1	4	4.5	6	4
171	7	s87	b152	1	1	0	1	10	3	17	95	1	6	1	65	4	1	3	3	5	3	1.5	15000	0	1	1	0	0.1	10	1	8	1	58	12	1	4	4.5	6	4
171	8	s87	b152	0	1	0	1	10	3	17	95	1	6	1	65	4	1	3	3	5	3	1.5	15000	0	1	1	0	0.1	10	0	8	1	58	12	1	4	4.5	6	4
171	9	s87	b152	0	1	0	1	10	3	17	95	1	6	1	65	4	1	3	3	5	3	1.5	15000	0	1	1	0	0.1	10	0	8	1	58	12	1	4	4.5	6	4
171	10	s87	b152	0	1	0	1	10	3	17	95	1	6	1	65	4	1	3	3	5	3	1.5	15000	0	1	1	0	0.1	10	0	8	1	58	12	1	4	4.5	6	4
171	11	s87	b152	0	1	0	1	10	3	17	95	1	6	1	65	4	1	3	3	5	3	1.5	15000	0	1	1	0	0.1	10	0	8	1	58	12	1	4	4.5	6	4
172	1	s76	b166	1	1	1	1	5	3	17	95	0	6	1	41	9	1	3	3	4	2	1.5	60000	0	1	4	0	0.25	9	1	10	1	55	10	1	6	8	6	2
172	2	s76	b166	1	1	1	1	5	3	17	95	0	6	1	41	9	1	3	3	4	2	1.5	60000	0	1	4	0	0.25	9	1	10	1	55	10	1	6	8	6	2
172	3	s76	b166	1	1	1	1	5	3	17	95	0	6	1	41	9	1	3	3	4	2	1.5	60000	0	1	4	0	0.25	9	1	10	1	55	10	1	6	8	6	2
172	4	s76	b166	0	1	1	1	5	3	17	95	0	6	1	41	9	1	3	3	4	2	1.5	60000	0	1	4	0	0.25	9	1	10	1	55	10	1	6	8	6	2
172	5	s76	b166	0	1	1	1	5	3	17	95	0	6	1	41	9	1	3	3	4	2	1.5	60000	0	1	4	0	0.25	9	1	10	1	55	10	1	6	8	6	2
172	6	s76	b166	0	1	1	1	5	3	17	95	1	6	1	41	9	1	3	3	4	2	1.5	60000	0	1	4	0	0.25	9	1	10	1	55	10	1	6	8	6	2
172	7	s76	b166	0	1	1	1	5	3	17	95	1	6	1	41	9	1	3	3	4	2	1.5	60000	0	1	4	0	0.25	9	1	10	1	55	10	1	6	8	6	2
172	8	s76	b166	0	1	1	1	5	3	17	95	1	6	1	41	9	1	3	3	4	2	1.5	60000	0	1	4	0	0.25	9	1	10	1	55	10	1	6	8	6	2
172	9	s76	b166	0	1	1	1	5	3	17	95	1	6	1	41	9	1	3	3	4	2	1.5	60000	0	1	4	0	0.25	9	1	10	1	55	10	1	6	8	6	2
172	10	s76	b166	0	1	1	1	5	3	17	95	1	6	1	41	9	1	3	3	4	2	1.5	60000	0	1	4	0	0.25	9	0	10	1	55	10	1	6	8	6	2
172	11	s76	b166	0	1	1	1	5	3	17	95	1	6	1	41	9	1	3	3	4	2	1.5	60000	0	1	4	0	0.25	9	0	10	1	55	10	1	6	8	6	2
173	1	s67	b167	1	1	2	1	1	3	17	95	0	2	1	32	10	1	3	3	3	2	0.5	40000	0	1	5	0	0.25	1	1	9	1	42	10	1	6	6	10	3
173	2	s67	b167	1	1	2	1	1	3	17	95	1	2	1	32	10	1	3	3	3	2	0.5	40000	0	1	5	0	0.25	1	1	9	1	42	10	1	6	6	10	3
173	3	s67	b167	1	1	2	1	1	3	17	95	1	2	1	32	10	1	3	3	3	2	0.5	40000	0	1	5	0	0.25	1	1	9	1	42	10	1	6	6	10	3
173	4	s67	b167	1	1	2	1	1	3	17	95	1	2	1	32	10	1	3	3	3	2	0.5	40000	0	1	5	0	0.25	1	1	9	1	42	10	1	6	6	10	3
173	5	s67	b167	0	1	2	1	1	3	17	95	1	2	1	32	10	1	3	3	3	2	0.5	40000	0	1	5	0	0.25	1	1	9	1	42	10	1	6	6	10	3
173	6	s67	b167	0	1	2	1	1	3	17	95	1	2	1	32	10	1	3	3	3	2	0.5	40000	0	1	5	0	0.25	1	1	9	1	42	10	1	6	6	10	3
173	7	s67	b167	0	1	2	1	1	3	17	95	1	2	1	32	10	1	3	3	3	2	0.5	40000	0	1	5	0	0.25	1	1	9	1	42	10	1	6	6	10	3
173	8	s67	b167	0	1	2	1	1	3	17	95	1	2	1	32	10	1	3	3	3	2	0.5	40000	0	1	5	0	0.25	1	1	9	1	42	10	1	6	6	10	3
173	9	s67	b167	0	1	2	1	1	3	17	95	1	2	1	32	10	1	3	3	3	2	0.5	40000	0	1	5	0	0.25	1	0	9	1	42	10	1	6	6	10	3
173	10	s67	b167	0	1	2	1	1	3	17	95	1	2	1	32	10	1	3	3	3	2	0.5	40000	0	1	5	0	0.25	1	0	9	1	42	10	1	6	6	10	3
173	11	s67	b167	0	1	2	1	1	3	17	95	1	2	1	32	10	1	3	3	3	2	0.5	40000	0	1	5	0	0.25	1	0	9	1	42	10	1	6	6	10	3
174	1	s98	b168	1	1	2	2	10	3	17	95	0	5	1	35	7	1	3	3	5	4	3	20000	0	1	1	0	0.25	4	1	6	1	65	10	1	15	10	7	6
174	2	s98	b168	1	1	2	2	10	3	17	95	0	5	1	35	7	1	3	3	5	4	3	20000	0	1	1	0	0.25	4	1	6	1	65	10	1	15	10	7	6
174	3	s98	b168	1	1	2	2	10	3	17	95	0	5	1	35	7	1	3	3	5	4	3	20000	0	1	1	0	0.25	4	1	6	1	65	10	1	15	10	7	6
174	4	s98	b168	1	1	2	2	10	3	17	95	0	5	1	35	7	1	3	3	5	4	3	20000	0	1	1	0	0.25	4	1	6	1	65	10	1	15	10	7	6
174	5	s98	b168	1	1	2	2	10	3	17	95	1	5	1	35	7	1	3	3	5	4	3	20000	0	1	1	0	0.25	4	1	6	1	65	10	1	15	10	7	6
174	6	s98	b168	1	1	2	2	10	3	17	95	1	5	1	35	7	1	3	3	5	4	3	20000	0	1	1	0	0.25	4	0	6	1	65	10	1	15	10	7	6
174	7	s98	b168	1	1	2	2	10	3	17	95	1	5	1	35	7	1	3	3	5	4	3	20000	0	1	1	0	0.25	4	0	6	1	65	10	1	15	10	7	6
174	8	s98	b168	1	1	2	2	10	3	17	95	1	5	1	35	7	1	3	3	5	4	3	20000	0	1	1	0	0.25	4	0	6	1	65	10	1	15	10	7	6
174	9	s98	b168	0	1	2	2	10	3	17	95	1	5	1	35	7	1	3	3	5	4	3	20000	0	1	1	0	0.25	4	0	6	1	65	10	1	15	10	7	6
174	10	s98	b168	0	1	2	2	10	3	17	95	1	5	1	35	7	1	3	3	5	4	3	20000	0	1	1	0	0.25	4	0	6	1	65	10	1	15	10	7	6
174	11	s98	b168	0	1	2	2	10	3	17	95	1	5	1	35	7	1	3	3	5	4	3	20000	0	1	1	0	0.25	4	0	6	1	65	10	1	15	10	7	6
175	1	s97	b172	1	3	0	1	11	3	17	95	0	2	1	65	0	1	3	3	6	5	3	30000	0	1	5	1	0.25	2	1	11	1	60	0	1	5	2	10	1
175	2	s97	b172	1	3	0	1	11	3	17	95	1	2	1	65	0	1	3	3	6	5	3	30000	0	1	5	1	0.25	2	1	11	1	60	0	1	5	2	10	1
175	3	s97	b172	1	3	0	1	11	3	17	95	1	2	1	65	0	1	3	3	6	5	3	30000	0	1	5	1	0.25	2	1	11	1	60	0	1	5	2	10	1
175	4	s97	b172	1	3	0	1	11	3	17	95	1	2	1	65	0	1	3	3	6	5	3	30000	0	1	5	1	0.25	2	1	11	1	60	0	1	5	2	10	1
175	5	s97	b172	1	3	0	1	11	3	17	95	1	2	1	65	0	1	3	3	6	5	3	30000	0	1	5	1	0.25	2	1	11	1	60	0	1	5	2	10	1
175	6	s97	b172	1	3	0	1	11	3	17	95	1	2	1	65	0	1	3	3	6	5	3	30000	0	1	5	1	0.25	2	1	11	1	60	0	1	5	2	10	1
175	7	s97	b172	1	3	0	1	11	3	17	95	1	2	1	65	0	1	3	3	6	5	3	30000	0	1	5	1	0.25	2	1	11	1	60	0	1	5	2	10	1
175	8	s97	b172	1	3	0	1	11	3	17	95	1	2	1	65	0	1	3	3	6	5	3	30000	0	1	5	1	0.25	2	1	11	1	60	0	1	5	2	10	1
175	9	s97	b172	1	3	0	1	11	3	17	95	1	2	1	65	0	1	3	3	6	5	3	30000	0	1	5	1	0.25	2	1	11	1	60	0	1	5	2	10	1
175	10	s97	b172	1	3	0	1	11	3	17	95	1	2	1	65	0	1	3	3	6	5	3	30000	0	1	5	1	0.25	2	1	11	1	60	0	1	5	2	10	1
175	11	s97	b172	1	3	0	1	11	3	17	95	1	2	1	65	0	1	3	3	6	5	3	30000	0	1	5	1	0.25	2	0	11	1	60	0	1	5	2	10	1
177	1	s77	b187	1	3	4	1	8	3	17	95	0	5	1	44	10	1	3	3	4	4	1	20000	0	1	1	1	2	10	1	11	1	60	0	1	5	3	7	1
177	2	s77	b187	1	3	4	1	8	3	17	95	0	5	1	44	10	1	3	3	4	4	1	20000	0	1	1	1	2	10	1	11	1	60	0	1	5	3	7	1
177	3	s77	b187	1	3	4	1	8	3	17	95	0	5	1	44	10	1	3	3	4	4	1	20000	0	1	1	1	2	10	1	11	1	60	0	1	5	3	7	1
177	4	s77	b187	1	3	4	1	8	3	17	95	0	5	1	44	10	1	3	3	4	4	1	20000	0	1	1	1	2	10	1	11	1	60	0	1	5	3	7	1
177	5	s77	b187	1	3	4	1	8	3	17	95	1	5	1	44	10	1	3	3	4	4	1	20000	0	1	1	1	2	10	1	11	1	60	0	1	5	3	7	1
177	6	s77	b187	1	3	4	1	8	3	17	95	1	5	1	44	10	1	3	3	4	4	1	20000	0	1	1	1	2	10	1	11	1	60	0	1	5	3	7	1
177	7	s77	b187	0	3	4	1	8	3	17	95	1	5	1	44	10	1	3	3	4	4	1	20000	0	1	1	1	2	10	1	11	1	60	0	1	5	3	7	1
177	8	s77	b187	0	3	4	1	8	3	17	95	1	5	1	44	10	1	3	3	4	4	1	20000	0	1	1	1	2	10	1	11	1	60	0	1	5	3	7	1
177	9	s77	b187	0	3	4	1	8	3	17	95	1	5	1	44	10	1	3	3	4	4	1	20000	0	1	1	1	2	10	1	11	1	60	0	1	5	3	7	1
177	10	s77	b187	1	3	4	1	8	3	17	95	1	5	1	44	10	1	3	3	4	4	1	20000	0	1	1	1	2	10	1	11	1	60	0	1	5	3	7	1
177	11	s77	b187	1	3	4	1	8	3	17	95	1	5	1	44	10	1	3	3	4	4	1	20000	0	1	1	1	2	10	0	11	1	60	0	1	5	3	7	1
178	1	s1	b189	0	2	0	4	6	1	100	400	0	3	1	50	4	1	1	1	5	3	2	52000	0	2	6	1	0.5	9	1	9	1	51	0	1	4	2	9	3
178	2	s1	b189	0	2	0	4	6	1	100	400	0	3	1	50	4	1	1	1	5	3	2	52000	0	2	6	1	0.5	9	1	9	1	51	0	1	4	2	9	3
178	3	s1	b189	0	2	0	4	6	1	100	400	1	3	1	50	4	1	1	1	5	3	2	52000	0	2	6	1	0.5	9	1	9	1	51	0	1	4	2	9	3
178	4	s1	b189	1	2	0	4	6	1	100	400	1	3	1	50	4	1	1	1	5	3	2	52000	0	2	6	1	0.5	9	1	9	1	51	0	1	4	2	9	3
178	5	s1	b189	1	2	0	4	6	1	100	400	1	3	1	50	4	1	1	1	5	3	2	52000	0	2	6	1	0.5	9	1	9	1	51	0	1	4	2	9	3
178	6	s1	b189	1	2	0	4	6	1	100	400	1	3	1	50	4	1	1	1	5	3	2	52000	0	2	6	1	0.5	9	1	9	1	51	0	1	4	2	9	3
178	7	s1	b189	1	2	0	4	6	1	100	400	1	3	1	50	4	1	1	1	5	3	2	52000	0	2	6	1	0.5	9	1	9	1	51	0	1	4	2	9	3
178	8	s1	b189	1	2	0	4	6	1	100	400	1	3	1	50	4	1	1	1	5	3	2	52000	0	2	6	1	0.5	9	1	9	1	51	0	1	4	2	9	3
178	9	s1	b189	1	2	0	4	6	1	100	400	1	3	1	50	4	1	1	1	5	3	2	52000	0	2	6	1	0.5	9	0	9	1	51	0	1	4	2	9	3
178	10	s1	b189	1	2	0	4	6	1	100	400	1	3	1	50	4	1	1	1	5	3	2	52000	0	2	6	1	0.5	9	0	9	1	51	0	1	4	2	9	3
178	11	s1	b189	1	2	0	4	6	1	100	400	1	3	1	50	4	1	1	1	5	3	2	52000	0	2	6	1	0.5	9	0	9	1	51	0	1	4	2	9	3
179	1	s1	b190	1	1	0	4	3	1	100	400	0	4	1	58	4	1	1	1	6	3	2.5	55000	0	1	1.5	0	0.75	9	1	9	1	51	0	1	4	2	8	3
179	2	s1	b190	1	1	0	4	3	1	100	400	0	4	1	58	4	1	1	1	6	3	2.5	55000	0	1	1.5	0	0.75	9	1	9	1	51	0	1	4	2	8	3
179	3	s1	b190	1	1	0	4	3	1	100	400	0	4	1	58	4	1	1	1	6	3	2.5	55000	0	1	1.5	0	0.75	9	1	9	1	51	0	1	4	2	8	3
179	4	s1	b190	1	1	0	4	3	1	100	400	1	4	1	58	4	1	1	1	6	3	2.5	55000	0	1	1.5	0	0.75	9	1	9	1	51	0	1	4	2	8	3
179	5	s1	b190	1	1	0	4	3	1	100	400	1	4	1	58	4	1	1	1	6	3	2.5	55000	0	1	1.5	0	0.75	9	1	9	1	51	0	1	4	2	8	3
179	6	s1	b190	0	1	0	4	3	1	100	400	1	4	1	58	4	1	1	1	6	3	2.5	55000	0	1	1.5	0	0.75	9	1	9	1	51	0	1	4	2	8	3
179	7	s1	b190	0	1	0	4	3	1	100	400	1	4	1	58	4	1	1	1	6	3	2.5	55000	0	1	1.5	0	0.75	9	1	9	1	51	0	1	4	2	8	3
179	8	s1	b190	0	1	0	4	3	1	100	400	1	4	1	58	4	1	1	1	6	3	2.5	55000	0	1	1.5	0	0.75	9	1	9	1	51	0	1	4	2	8	3
179	9	s1	b190	0	1	0	4	3	1	100	400	1	4	1	58	4	1	1	1	6	3	2.5	55000	0	1	1.5	0	0.75	9	0	9	1	51	0	1	4	2	8	3
179	10	s1	b190	0	1	0	4	3	1	100	400	1	4	1	58	4	1	1	1	6	3	2.5	55000	0	1	1.5	0	0.75	9	0	9	1	51	0	1	4	2	8	3
179	11	s1	b190	0	1	0	4	3	1	100	400	1	4	1	58	4	1	1	1	6	3	2.5	55000	0	1	1.5	0	0.75	9	0	9	1	51	0	1	4	2	8	3
180	1	s1	b191	0	4	0	4	10	1	100	400	0	4	1	53	7	1	1	1	5	2	1	65000	0	1	6	0	0.5	9	1	9	1	51	0	1	4	2	8	3
180	2	s1	b191	0	4	0	4	10	1	100	400	0	4	1	53	7	1	1	1	5	2	1	65000	0	1	6	0	0.5	9	1	9	1	51	0	1	4	2	8	3
180	3	s1	b191	0	4	0	4	10	1	100	400	0	4	1	53	7	1	1	1	5	2	1	65000	0	1	6	0	0.5	9	1	9	1	51	0	1	4	2	8	3
180	4	s1	b191	1	4	0	4	10	1	100	400	1	4	1	53	7	1	1	1	5	2	1	65000	0	1	6	0	0.5	9	1	9	1	51	0	1	4	2	8	3
180	5	s1	b191	1	4	0	4	10	1	100	400	1	4	1	53	7	1	1	1	5	2	1	65000	0	1	6	0	0.5	9	1	9	1	51	0	1	4	2	8	3
180	6	s1	b191	1	4	0	4	10	1	100	400	1	4	1	53	7	1	1	1	5	2	1	65000	0	1	6	0	0.5	9	1	9	1	51	0	1	4	2	8	3
180	7	s1	b191	1	4	0	4	10	1	100	400	1	4	1	53	7	1	1	1	5	2	1	65000	0	1	6	0	0.5	9	1	9	1	51	0	1	4	2	8	3
180	8	s1	b191	1	4	0	4	10	1	100	400	1	4	1	53	7	1	1	1	5	2	1	65000	0	1	6	0	0.5	9	1	9	1	51	0	1	4	2	8	3
180	9	s1	b191	0	4	0	4	10	1	100	400	1	4	1	53	7	1	1	1	5	2	1	65000	0	1	6	0	0.5	9	0	9	1	51	0	1	4	2	8	3
180	10	s1	b191	0	4	0	4	10	1	100	400	1	4	1	53	7	1	1	1	5	2	1	65000	0	1	6	0	0.5	9	0	9	1	51	0	1	4	2	8	3
180	11	s1	b191	0	4	0	4	10	1	100	400	1	4	1	53	7	1	1	1	5	2	1	65000	0	1	6	0	0.5	9	0	9	1	51	0	1	4	2	8	3
181	1	s1	b192	0	2	0	4	3	1	100	400	0	10	1	47	7	1	1	1	6	4	2	108000	0	2	2	1	2	9	1	9	1	51	0	1	4	2	2	3
181	2	s1	b192	0	2	0	4	3	1	100	400	0	10	1	47	7	1	1	1	6	4	2	108000	0	2	2	1	2	9	1	9	1	51	0	1	4	2	2	3
181	3	s1	b192	0	2	0	4	3	1	100	400	0	10	1	47	7	1	1	1	6	4	2	108000	0	2	2	1	2	9	1	9	1	51	0	1	4	2	2	3
181	4	s1	b192	0	2	0	4	3	1	100	400	0	10	1	47	7	1	1	1	6	4	2	108000	0	2	2	1	2	9	1	9	1	51	0	1	4	2	2	3
181	5	s1	b192	1	2	0	4	3	1	100	400	0	10	1	47	7	1	1	1	6	4	2	108000	0	2	2	1	2	9	1	9	1	51	0	1	4	2	2	3
181	6	s1	b192	1	2	0	4	3	1	100	400	0	10	1	47	7	1	1	1	6	4	2	108000	0	2	2	1	2	9	1	9	1	51	0	1	4	2	2	3
181	7	s1	b192	1	2	0	4	3	1	100	400	0	10	1	47	7	1	1	1	6	4	2	108000	0	2	2	1	2	9	1	9	1	51	0	1	4	2	2	3
181	8	s1	b192	1	2	0	4	3	1	100	400	0	10	1	47	7	1	1	1	6	4	2	108000	0	2	2	1	2	9	1	9	1	51	0	1	4	2	2	3
181	9	s1	b192	1	2	0	4	3	1	100	400	0	10	1	47	7	1	1	1	6	4	2	108000	0	2	2	1	2	9	0	9	1	51	0	1	4	2	2	3
181	10	s1	b192	1	2	0	4	3	1	100	400	1	10	1	47	7	1	1	1	6	4	2	108000	0	2	2	1	2	9	0	9	1	51	0	1	4	2	2	3
181	11	s1	b192	1	2	0	4	3	1	100	400	1	10	1	47	7	1	1	1	6	4	2	108000	0	2	2	1	2	9	0	9	1	51	0	1	4	2	2	3
182	1	s6	b193	0	2	2	1	5	1	100	400	0	7	1	48	6	1	1	1	7	2	1	44000	1	2	0.666666667	1	1.5	3	1	10	1	53	0	1	4	3	5	2
182	2	s6	b193	0	2	2	1	5	1	100	400	0	7	1	48	6	1	1	1	7	2	1	44000	1	2	0.666666667	1	1.5	3	1	10	1	53	0	1	4	3	5	2
182	3	s6	b193	0	2	2	1	5	1	100	400	0	7	1	48	6	1	1	1	7	2	1	44000	1	2	0.666666667	1	1.5	3	1	10	1	53	0	1	4	3	5	2
182	4	s6	b193	0	2	2	1	5	1	100	400	0	7	1	48	6	1	1	1	7	2	1	44000	1	2	0.666666667	1	1.5	3	1	10	1	53	0	1	4	3	5	2
182	5	s6	b193	0	2	2	1	5	1	100	400	0	7	1	48	6	1	1	1	7	2	1	44000	1	2	0.666666667	1	1.5	3	1	10	1	53	0	1	4	3	5	2
182	6	s6	b193	1	2	2	1	5	1	100	400	0	7	1	48	6	1	1	1	7	2	1	44000	1	2	0.666666667	1	1.5	3	1	10	1	53	0	1	4	3	5	2
182	7	s6	b193	1	2	2	1	5	1	100	400	1	7	1	48	6	1	1	1	7	2	1	44000	1	2	0.666666667	1	1.5	3	1	10	1	53	0	1	4	3	5	2
182	8	s6	b193	1	2	2	1	5	1	100	400	1	7	1	48	6	1	1	1	7	2	1	44000	1	2	0.666666667	1	1.5	3	1	10	1	53	0	1	4	3	5	2
182	9	s6	b193	1	2	2	1	5	1	100	400	1	7	1	48	6	1	1	1	7	2	1	44000	1	2	0.666666667	1	1.5	3	1	10	1	53	0	1	4	3	5	2
182	10	s6	b193	1	2	2	1	5	1	100	400	1	7	1	48	6	1	1	1	7	2	1	44000	1	2	0.666666667	1	1.5	3	0	10	1	53	0	1	4	3	5	2
182	11	s6	b193	1	2	2	1	5	1	100	400	1	7	1	48	6	1	1	1	7	2	1	44000	1	2	0.666666667	1	1.5	3	0	10	1	53	0	1	4	3	5	2
183	1	s7	b194	1	1	2	1	4	1	100	400	0	8	1	50	9	1	1	1	5	2	3	59500	0	2	0.416666667	1	2	8	1	5	1	45	2	1	2	5	4	7
183	2	s7	b194	1	1	2	1	4	1	100	400	0	8	1	50	9	1	1	1	5	2	3	59500	0	2	0.416666667	1	2	8	1	5	1	45	2	1	2	5	4	7
183	3	s7	b194	0	1	2	1	4	1	100	400	0	8	1	50	9	1	1	1	5	2	3	59500	0	2	0.416666667	1	2	8	1	5	1	45	2	1	2	5	4	7
183	4	s7	b194	0	1	2	1	4	1	100	400	0	8	1	50	9	1	1	1	5	2	3	59500	0	2	0.416666667	1	2	8	1	5	1	45	2	1	2	5	4	7
183	5	s7	b194	0	1	2	1	4	1	100	400	0	8	1	50	9	1	1	1	5	2	3	59500	0	2	0.416666667	1	2	8	0	5	1	45	2	1	2	5	4	7
183	6	s7	b194	0	1	2	1	4	1	100	400	0	8	1	50	9	1	1	1	5	2	3	59500	0	2	0.416666667	1	2	8	0	5	1	45	2	1	2	5	4	7
183	7	s7	b194	0	1	2	1	4	1	100	400	0	8	1	50	9	1	1	1	5	2	3	59500	0	2	0.416666667	1	2	8	0	5	1	45	2	1	2	5	4	7
183	8	s7	b194	0	1	2	1	4	1	100	400	1	8	1	50	9	1	1	1	5	2	3	59500	0	2	0.416666667	1	2	8	0	5	1	45	2	1	2	5	4	7
183	9	s7	b194	0	1	2	1	4	1	100	400	1	8	1	50	9	1	1	1	5	2	3	59500	0	2	0.416666667	1	2	8	0	5	1	45	2	1	2	5	4	7
183	10	s7	b194	0	1	2	1	4	1	100	400	1	8	1	50	9	1	1	1	5	2	3	59500	0	2	0.416666667	1	2	8	0	5	1	45	2	1	2	5	4	7
183	11	s7	b194	0	1	2	1	4	1	100	400	1	8	1	50	9	1	1	1	5	2	3	59500	0	2	0.416666667	1	2	8	0	5	1	45	2	1	2	5	4	7
184	1	s13	b195	0	2	0	1	6	1	100	400	0	9	1	43	3	1	1	1	3	2	4	106000	0	2	0.416666667	1	2	2	1	5	1	55	6	1	6	5	3	7
184	2	s13	b195	0	2	0	1	6	1	100	400	0	9	1	43	3	1	1	1	3	2	4	106000	0	2	0.416666667	1	2	2	1	5	1	55	6	1	6	5	3	7
184	3	s13	b195	0	2	0	1	6	1	100	400	0	9	1	43	3	1	1	1	3	2	4	106000	0	2	0.416666667	1	2	2	1	5	1	55	6	1	6	5	3	7
184	4	s13	b195	0	2	0	1	6	1	100	400	0	9	1	43	3	1	1	1	3	2	4	106000	0	2	0.416666667	1	2	2	1	5	1	55	6	1	6	5	3	7
184	5	s13	b195	0	2	0	1	6	1	100	400	0	9	1	43	3	1	1	1	3	2	4	106000	0	2	0.416666667	1	2	2	0	5	1	55	6	1	6	5	3	7
184	6	s13	b195	0	2	0	1	6	1	100	400	0	9	1	43	3	1	1	1	3	2	4	106000	0	2	0.416666667	1	2	2	0	5	1	55	6	1	6	5	3	7
184	7	s13	b195	1	2	0	1	6	1	100	400	0	9	1	43	3	1	1	1	3	2	4	106000	0	2	0.416666667	1	2	2	0	5	1	55	6	1	6	5	3	7
184	8	s13	b195	1	2	0	1	6	1	100	400	0	9	1	43	3	1	1	1	3	2	4	106000	0	2	0.416666667	1	2	2	0	5	1	55	6	1	6	5	3	7
184	9	s13	b195	1	2	0	1	6	1	100	400	1	9	1	43	3	1	1	1	3	2	4	106000	0	2	0.416666667	1	2	2	0	5	1	55	6	1	6	5	3	7
184	10	s13	b195	1	2	0	1	6	1	100	400	1	9	1	43	3	1	1	1	3	2	4	106000	0	2	0.416666667	1	2	2	0	5	1	55	6	1	6	5	3	7
184	11	s13	b195	1	2	0	1	6	1	100	400	1	9	1	43	3	1	1	1	3	2	4	106000	0	2	0.416666667	1	2	2	0	5	1	55	6	1	6	5	3	7
185	1	s14	b196	1	3	0	3	9	1	100	400	0	9	1	61	5	1	1	1	6	3	2	21000	0	2	8	1	1	6	1	11	1	54	5	1	3	3	3	1
185	2	s14	b196	1	3	0	3	9	1	100	400	0	9	1	61	5	1	1	1	6	3	2	21000	0	2	8	1	1	6	1	11	1	54	5	1	3	3	3	1
185	3	s14	b196	1	3	0	3	9	1	100	400	0	9	1	61	5	1	1	1	6	3	2	21000	0	2	8	1	1	6	1	11	1	54	5	1	3	3	3	1
185	4	s14	b196	1	3	0	3	9	1	100	400	0	9	1	61	5	1	1	1	6	3	2	21000	0	2	8	1	1	6	1	11	1	54	5	1	3	3	3	1
185	5	s14	b196	1	3	0	3	9	1	100	400	0	9	1	61	5	1	1	1	6	3	2	21000	0	2	8	1	1	6	1	11	1	54	5	1	3	3	3	1
185	6	s14	b196	1	3	0	3	9	1	100	400	0	9	1	61	5	1	1	1	6	3	2	21000	0	2	8	1	1	6	1	11	1	54	5	1	3	3	3	1
185	7	s14	b196	1	3	0	3	9	1	100	400	0	9	1	61	5	1	1	1	6	3	2	21000	0	2	8	1	1	6	1	11	1	54	5	1	3	3	3	1
185	8	s14	b196	1	3	0	3	9	1	100	400	0	9	1	61	5	1	1	1	6	3	2	21000	0	2	8	1	1	6	1	11	1	54	5	1	3	3	3	1
185	9	s14	b196	1	3	0	3	9	1	100	400	1	9	1	61	5	1	1	1	6	3	2	21000	0	2	8	1	1	6	1	11	1	54	5	1	3	3	3	1
185	10	s14	b196	1	3	0	3	9	1	100	400	1	9	1	61	5	1	1	1	6	3	2	21000	0	2	8	1	1	6	1	11	1	54	5	1	3	3	3	1
185	11	s14	b196	1	3	0	3	9	1	100	400	1	9	1	61	5	1	1	1	6	3	2	21000	0	2	8	1	1	6	0	11	1	54	5	1	3	3	3	1
186	1	s14	b197	1	1	0	3	3	1	100	400	0	11	1	60	0	1	1	1	5	5	1.5	100000	0	2	0.5	1	1	6	1	11	1	54	5	1	3	3	1	1
186	2	s14	b197	1	1	0	3	3	1	100	400	0	11	1	60	0	1	1	1	5	5	1.5	100000	0	2	0.5	1	1	6	1	11	1	54	5	1	3	3	1	1
186	3	s14	b197	1	1	0	3	3	1	100	400	0	11	1	60	0	1	1	1	5	5	1.5	100000	0	2	0.5	1	1	6	1	11	1	54	5	1	3	3	1	1
186	4	s14	b197	1	1	0	3	3	1	100	400	0	11	1	60	0	1	1	1	5	5	1.5	100000	0	2	0.5	1	1	6	1	11	1	54	5	1	3	3	1	1
186	5	s14	b197	0	1	0	3	3	1	100	400	0	11	1	60	0	1	1	1	5	5	1.5	100000	0	2	0.5	1	1	6	1	11	1	54	5	1	3	3	1	1
186	6	s14	b197	0	1	0	3	3	1	100	400	0	11	1	60	0	1	1	1	5	5	1.5	100000	0	2	0.5	1	1	6	1	11	1	54	5	1	3	3	1	1
186	7	s14	b197	0	1	0	3	3	1	100	400	0	11	1	60	0	1	1	1	5	5	1.5	100000	0	2	0.5	1	1	6	1	11	1	54	5	1	3	3	1	1
186	8	s14	b197	0	1	0	3	3	1	100	400	0	11	1	60	0	1	1	1	5	5	1.5	100000	0	2	0.5	1	1	6	1	11	1	54	5	1	3	3	1	1
186	9	s14	b197	0	1	0	3	3	1	100	400	0	11	1	60	0	1	1	1	5	5	1.5	100000	0	2	0.5	1	1	6	1	11	1	54	5	1	3	3	1	1
186	10	s14	b197	0	1	0	3	3	1	100	400	0	11	1	60	0	1	1	1	5	5	1.5	100000	0	2	0.5	1	1	6	1	11	1	54	5	1	3	3	1	1
186	11	s14	b197	0	1	0	3	3	1	100	400	1	11	1	60	0	1	1	1	5	5	1.5	100000	0	2	0.5	1	1	6	0	11	1	54	5	1	3	3	1	1
187	1	s18	b198	0	2	2	2	2	1	100	400	0	8	1	45	10	1	1	1	9	4	2	40000	2	5	1.5	1	1	2	1	8	1	46	10	1	3	3	4	4
187	2	s18	b198	0	2	2	2	2	1	100	400	0	8	1	45	10	1	1	1	9	4	2	40000	2	5	1.5	1	1	2	1	8	1	46	10	1	3	3	4	4
187	3	s18	b198	0	2	2	2	2	1	100	400	0	8	1	45	10	1	1	1	9	4	2	40000	2	5	1.5	1	1	2	1	8	1	46	10	1	3	3	4	4
187	4	s18	b198	0	2	2	2	2	1	100	400	0	8	1	45	10	1	1	1	9	4	2	40000	2	5	1.5	1	1	2	1	8	1	46	10	1	3	3	4	4
187	5	s18	b198	1	2	2	2	2	1	100	400	0	8	1	45	10	1	1	1	9	4	2	40000	2	5	1.5	1	1	2	1	8	1	46	10	1	3	3	4	4
187	6	s18	b198	1	2	2	2	2	1	100	400	0	8	1	45	10	1	1	1	9	4	2	40000	2	5	1.5	1	1	2	1	8	1	46	10	1	3	3	4	4
187	7	s18	b198	1	2	2	2	2	1	100	400	0	8	1	45	10	1	1	1	9	4	2	40000	2	5	1.5	1	1	2	1	8	1	46	10	1	3	3	4	4
187	8	s18	b198	1	2	2	2	2	1	100	400	1	8	1	45	10	1	1	1	9	4	2	40000	2	5	1.5	1	1	2	0	8	1	46	10	1	3	3	4	4
187	9	s18	b198	1	2	2	2	2	1	100	400	1	8	1	45	10	1	1	1	9	4	2	40000	2	5	1.5	1	1	2	0	8	1	46	10	1	3	3	4	4
187	10	s18	b198	1	2	2	2	2	1	100	400	1	8	1	45	10	1	1	1	9	4	2	40000	2	5	1.5	1	1	2	0	8	1	46	10	1	3	3	4	4
187	11	s18	b198	1	2	2	2	2	1	100	400	1	8	1	45	10	1	1	1	9	4	2	40000	2	5	1.5	1	1	2	0	8	1	46	10	1	3	3	4	4
188	1	s18	b199	0	2	2	2	6	1	100	400	0	7	1	46	10	1	1	1	5	2	4	29000	0	5	3	1	1	2	1	8	1	46	10	1	3	3	5	4
188	2	s18	b199	0	2	2	2	6	1	100	400	0	7	1	46	10	1	1	1	5	2	4	29000	0	5	3	1	1	2	1	8	1	46	10	1	3	3	5	4
188	3	s18	b199	0	2	2	2	6	1	100	400	0	7	1	46	10	1	1	1	5	2	4	29000	0	5	3	1	1	2	1	8	1	46	10	1	3	3	5	4
188	4	s18	b199	1	2	2	2	6	1	100	400	0	7	1	46	10	1	1	1	5	2	4	29000	0	5	3	1	1	2	1	8	1	46	10	1	3	3	5	4
188	5	s18	b199	1	2	2	2	6	1	100	400	0	7	1	46	10	1	1	1	5	2	4	29000	0	5	3	1	1	2	1	8	1	46	10	1	3	3	5	4
188	6	s18	b199	1	2	2	2	6	1	100	400	0	7	1	46	10	1	1	1	5	2	4	29000	0	5	3	1	1	2	1	8	1	46	10	1	3	3	5	4
188	7	s18	b199	1	2	2	2	6	1	100	400	1	7	1	46	10	1	1	1	5	2	4	29000	0	5	3	1	1	2	1	8	1	46	10	1	3	3	5	4
188	8	s18	b199	1	2	2	2	6	1	100	400	1	7	1	46	10	1	1	1	5	2	4	29000	0	5	3	1	1	2	0	8	1	46	10	1	3	3	5	4
188	9	s18	b199	1	2	2	2	6	1	100	400	1	7	1	46	10	1	1	1	5	2	4	29000	0	5	3	1	1	2	0	8	1	46	10	1	3	3	5	4
188	10	s18	b199	1	2	2	2	6	1	100	400	1	7	1	46	10	1	1	1	5	2	4	29000	0	5	3	1	1	2	0	8	1	46	10	1	3	3	5	4
188	11	s18	b199	1	2	2	2	6	1	100	400	1	7	1	46	10	1	1	1	5	2	4	29000	0	5	3	1	1	2	0	8	1	46	10	1	3	3	5	4
